# Supplementary material for: Soil pH mediates the impact of pesticides on bacterial communities, diversity, and abundance
Source: Front Microbiol. 2026 Jan 16;16:1670425. doi: 10.3389/fmicb.2025.1670425 (PMC12858249; doi:10.3389/fmicb.2025.1670425)
Supplement: Supplementary file 2 [file Table_1.xlsx]

## Sheet: Description
Supporting Information
Article title:
Soil pH Mediates the Impact of Pesticides on Bacterial Communities, Diversity and Abundance
Ema Némethová1, Milan Řezáč1, Milan Gryndler2, Oushadee A J Abeyawardana1, Veronika Řezáčová1,*
1Czech Agrifood Research Center, Drnovská 507, Prague 6, Czech Republic
2Faculty of Science, J. E. Purkyně University in Ústí nad Labem, České Mládeže 8, 400 96 Ústí nad Labem, Czech Republic
*Author for correspondence: Veronika Řezáčová; Czech Agrifood Research Center, Drnovská 507, Prague 6, Czech Republic; Tel: +420 771 136 025; Email: rezacova@vurv.cz; ORCID: 0000-0002-1749-0355
Table S2. Bacterial genera detected in soil samples from three ecological soils treated with different pesticides, along with their standardized abundances.

## Sheet: Table S2
genus_groups/sample no.	R2_1	R2_2	R2_3	R2_4	R2_5	R2_6	R2_7	R2_8	R2_9	R2_10	R2_11	R2_12	R2_17	R2_18	R2_19	R2_20	R2_21	R2_22	R2_23	R2_24	R2_25	R2_26	R2_27	R2_28	R2_29	R2_30	R2_31	R2_32	R2_33	R2_34	R2_35	R2_36	R2_37	R2_38	R2_39	R2_40	R2_41	R2_42	R2_43	R2_44	R2_45	R2_46	R2_47	R2_48	R2_49	R2_50	R2_51	R2_52	R2_57
Abditibacterium	0.0189807	0	0	0	0	0	0	0.00949037	0	0	0.00949037	0	0.00949037	0	0	0	0	0	0.0284711	0	0	0.00949037	0	0	0	0	0.0189807	0	0.00949037	0	0	0	0	0.00949037	0	0.0189807	0.0189807	0	0	0	0.00949037	0.00949037	0.0379615	0.00949037	0.0189807	0	0.0189807	0	0
Acetanaerobacterium	0	0	0	0	0	0	0	0	0	0	0	0	0	0	0	0	0	0	0	0	0	0	0	0	0	0	0	0	0	0	0	0	0	0	0	0	0	0	0	0	0	0	0	0	0	0	0	0	0
Acetivibrio	0	0	0	0	0	0.00949037	0	0	0	0	0	0	0	0.00949037	0.00949037	0	0	0	0.00949037	0	0	0	0	0	0	0.00949037	0	0	0.00949037	0.00949037	0	0	0	0	0	0	0.00949037	0	0	0.00949037	0.0379615	0.0189807	0.0379615	0.00949037	0.00949037	0.00949037	0	0	0.00949037
Acetobacter	0	0.00949037	0	0	0	0	0	0	0	0	0	0	0	0	0	0	0	0	0	0	0	0	0	0	0	0	0	0	0	0	0	0	0	0	0	0	0	0	0	0	0	0	0	0	0	0	0	0	0
Acetobacterium	0	0	0	0	0	0	0	0	0	0	0	0	0	0	0	0	0	0	0	0	0	0	0	0	0	0	0	0	0	0	0	0	0	0	0	0	0	0	0	0	0	0	0	0	0	0	0	0	0
Acetomicrobium	0	0	0	0	0	0	0	0	0	0	0	0	0	0	0	0	0	0	0	0	0	0	0	0	0	0	0	0	0	0	0	0	0	0	0	0	0	0	0	0	0	0	0	0	0	0	0	0	0
Acetonema	0	0	0	0	0	0	0	0	0	0	0	0	0	0	0	0	0	0	0	0	0	0	0	0	0	0	0	0	0	0	0	0	0	0	0	0	0	0	0	0	0	0	0	0	0	0	0	0	0
Acholeplasma	0	0	0	0	0	0	0	0	0	0	0	0	0	0	0	0	0	0	0	0	0	0	0	0	0	0	0	0	0	0	0	0	0	0	0	0	0	0	0	0	0	0	0	0	0	0	0	0	0
Achromobacter	0	0	0	0	0	0.00949037	0	0	0	0	0	0	0.0379615	0	0	0	0.00949037	0.00949037	0	0	0	0	0.00949037	0	0	0	0	0	0	0	0	0	0	0	0	0	0	0	0	0	0	0	0	0	0	0	0	0.00949037	0
Acidibacillus	0	0	0	0	0	0	0	0	0	0	0	0	0	0	0	0	0	0	0	0	0	0	0	0	0	0	0	0	0	0	0	0	0	0	0	0	0	0	0	0	0	0	0	0	0	0	0	0	0
Acidibacter	0.0949037	0.00949037	0.0569422	0.0569422	0.0357526	0.00949037	0.132865	0.0379615	0.0189807	0.0189807	0.0569422	0.00949037	0.0379615	0.0664326	0.0189807	0	0.0379615	0.0379615	0.0284711	0.00949037	0.00949037	0.0284711	0.0189807	0.00949037	0.00949037	0.0284711	0.0379615	0.0189807	0.0474518	0.00949037	0.0474518	0.0284711	0	0.0569422	0.0189807	0.0189807	0.0759229	0.0379615	0.0379615	0.0189807	0.0474518	0.0379615	0.0664326	0.0379615	0.0474518	0.0759229	0.00949037	0.0759229	0.0474518
Acidicaldus	0	0	0	0	0	0	0	0	0	0	0	0	0	0	0	0	0	0	0	0	0	0	0	0	0	0	0	0	0	0	0	0	0	0	0	0	0	0	0	0	0	0	0.00949037	0	0	0.00949037	0.0189807	0	0
Acidiphilium	0.00949037	0	0	0	0	0	0	0	0	0	0	0	0	0	0	0	0	0	0	0	0	0	0	0	0	0	0	0	0	0	0	0	0	0	0	0	0.00949037	0.0189807	0.0284711	0.00949037	0.0189807	0.00949037	0.0379615	0	0.0189807	0.00949037	0.0189807	0.00949037	0.00949037
Acidipila-Silvibacterium	0	0	0	0	0	0	0	0	0	0	0	0	0	0	0	0	0	0	0	0	0	0	0	0	0	0	0	0	0	0	0	0	0	0	0	0	0.00949037	0	0.0189807	0	0.00949037	0.00949037	0	0.0189807	0	0.0189807	0	0	0.00949037
Acidisoma	0	0	0	0	0	0	0	0	0	0	0	0	0	0	0	0	0	0	0	0	0	0	0	0	0	0	0	0	0	0	0	0	0	0	0	0	0	0	0	0	0	0	0	0	0	0	0	0	0
Acidisphaera	0	0	0	0	0	0	0	0	0	0	0	0	0.00949037	0	0	0	0	0	0	0	0	0	0	0	0	0	0	0	0.0189807	0	0	0	0	0	0	0	0.0189807	0.0284711	0.0664326	0.0189807	0.00949037	0.0474518	0.00949037	0.00949037	0.0189807	0.0759229	0.0664326	0.0474518	0.0759229
Acidothermus	0.0189807	0.0569422	0.0284711	0.0759229	0.214516	0.0379615	0.0379615	0.0569422	0.0474518	0.0189807	0.0569422	0.0474518	0.0379615	0.0284711	0.0569422	0.0189807	0.0189807	0.0474518	0.0379615	0.0569422	0.0474518	0.0474518	0.0474518	0.0379615	0.0284711	0.0474518	0.0189807	0.0379615	0.0379615	0.0379615	0.0474518	0.0379615	0.104394	0.00949037	0.0474518	0.0189807	0.132865	0.189807	0.218278	0.237259	0.170827	0.161336	0.132865	0.113884	0.142356	0.113884	0.132865	0.142356	0.142356
Acidovorax	0.0284711	0.0474518	0.0474518	0.151846	0.178763	0.0759229	0.0949037	0.0569422	0.0854133	0.151846	0.322672	0.218278	0.170827	0.151846	0.113884	0.104394	0.161336	0.113884	0.113884	0.0759229	0.142356	0.199298	0.113884	0.0664326	0.0474518	0.113884	0.0569422	0.161336	0.0664326	0.0664326	0.113884	0.0854133	0.161336	0.123375	0.113884	0.113884	0.142356	0.161336	0.0949037	0.0664326	0.170827	0.104394	0.0854133	0.132865	0.161336	0.0949037	0.142356	0.218278	0.189807
Acinetobacter	0.0474518	0.132865	0.123375	0.00949037	0	0.0664326	0.104394	0.0759229	0.0284711	0	0.00949037	0	0.00949037	0	0	0	0.0569422	0	0.00949037	0.00949037	0.0189807	0.0189807	0	0.0189807	0.113884	0.0284711	0.0189807	0	0.0569422	0.0189807	0	0.0189807	0.00949037	0	0.0189807	0.303692	0.00949037	0	0	0.0474518	0.00949037	0	0.00949037	0.00949037	0.0189807	0	0	0	0
Actinoallomurus	0	0.00949037	0	0	0.0357526	0.00949037	0.0189807	0	0.00949037	0.00949037	0	0	0	0.0189807	0	0.0189807	0.0189807	0.0189807	0	0	0	0	0.00949037	0.00949037	0.00949037	0.00949037	0	0.0284711	0	0	0	0.00949037	0	0	0	0	0.0569422	0.0569422	0.00949037	0.0379615	0.113884	0.0569422	0.0284711	0.0569422	0.0474518	0.104394	0.0379615	0.0474518	0.0664326
Actinocatenispora	0	0	0	0	0	0	0	0	0	0	0	0	0	0	0	0	0	0	0	0	0	0	0	0	0	0	0	0	0	0	0	0	0	0	0	0	0	0	0	0	0	0	0	0	0	0	0	0	0
Actinocorallia	0.0379615	0.0189807	0	0.0474518	0.0357526	0.0379615	0.0474518	0.0189807	0.113884	0.132865	0.180317	0.151846	0.208788	0.0474518	0.142356	0.113884	0.161336	0.208788	0.0854133	0.142356	0.0284711	0.142356	0.104394	0.0759229	0.132865	0.0854133	0.113884	0.199298	0.0759229	0.104394	0.199298	0.0759229	0.313182	0.161336	0.104394	0.25624	0.0189807	0.113884	0.151846	0.123375	0.113884	0.142356	0.0949037	0.0949037	0.151846	0.161336	0.142356	0.0569422	0.161336
Actinomadura	0	0.0474518	0.0189807	0	0	0.00949037	0	0	0.0379615	0.0379615	0.0379615	0.113884	0.0379615	0.00949037	0.0854133	0.0759229	0.0854133	0.0759229	0.0284711	0.00949037	0.0759229	0.0664326	0.0854133	0.0569422	0.00949037	0	0.00949037	0.0854133	0	0.0284711	0.0379615	0.00949037	0.00949037	0.0664326	0.0474518	0	0.00949037	0.00949037	0.0284711	0	0.0379615	0	0.00949037	0.0284711	0	0.0284711	0.0474518	0.0379615	0.0189807
Actinomyces	0	0	0	0	0	0	0	0	0	0	0	0	0	0	0	0	0	0	0	0	0	0	0	0	0	0	0	0	0	0	0	0	0	0	0	0	0	0	0	0	0	0	0	0	0	0	0	0	0
Actinomycetospora	0	0.0379615	0	0.00949037	0	0.123375	0.0569422	0.0474518	0.0474518	0.0759229	0.0569422	0.0759229	0.0379615	0.0854133	0.0759229	0.0569422	0.0284711	0.0379615	0.0189807	0.0664326	0.0569422	0.0664326	0.0949037	0.0569422	0	0.0474518	0.0379615	0.0474518	0.0949037	0.132865	0.0284711	0.0854133	0.123375	0.0189807	0.0569422	0.0949037	0.0284711	0	0	0.0189807	0.0284711	0.0284711	0.00949037	0.0284711	0.0474518	0.0284711	0.0189807	0.0284711	0.0189807
Actinophytocola	0.0474518	0.00949037	0.00949037	0	0.107258	0.0189807	0.0284711	0	0.00949037	0	0	0.0189807	0	0	0	0.00949037	0	0.00949037	0	0	0	0.0284711	0	0.0284711	0.0189807	0.00949037	0.00949037	0	0.00949037	0	0.0189807	0	0	0.0474518	0	0.00949037	0.0284711	0.0189807	0	0	0.0284711	0	0.00949037	0.0379615	0.00949037	0.00949037	0	0.00949037	0
Actinoplanes	0.142356	0.0664326	0.0284711	0.0569422	0.0715052	0.0189807	0.0189807	0.0379615	0.0474518	0.0189807	0.0189807	0.0379615	0.0284711	0.0284711	0.0284711	0.0569422	0.0189807	0.0474518	0.0284711	0.00949037	0.0854133	0.00949037	0.0189807	0.0284711	0.0759229	0.0189807	0.0474518	0.00949037	0.0474518	0.0474518	0.0189807	0.0474518	0.0189807	0	0.0474518	0.0474518	0.0189807	0	0.0379615	0.0284711	0.0569422	0.0284711	0.123375	0.0759229	0.0189807	0.0474518	0.00949037	0.0379615	0.0474518
Actinopolymorpha	0	0	0	0	0	0	0	0	0	0	0	0	0	0	0	0	0	0	0	0	0	0	0	0	0	0.0284711	0.00949037	0	0	0	0	0	0	0	0	0	0	0	0	0	0	0	0	0	0.0189807	0	0	0	0
Actinorhabdospora	0	0	0	0	0	0	0	0	0	0	0	0	0	0	0	0	0	0	0	0	0	0	0	0	0	0	0	0	0	0	0	0	0	0	0	0	0	0	0	0	0	0	0	0	0	0	0	0	0
Actinospica	0.00949037	0	0	0	0	0	0	0	0	0	0	0	0	0	0	0	0	0	0	0	0	0	0	0	0	0	0	0	0	0	0	0	0	0	0	0	0	0	0.00949037	0	0	0	0.00949037	0	0	0.00949037	0	0	0.0189807
Actinotalea	0	0	0.00949037	0	0	0	0	0	0.00949037	0	0.00949037	0	0	0	0	0	0	0	0	0	0	0.00949037	0.00949037	0	0	0	0	0	0	0	0.00949037	0	0	0	0	0	0	0	0	0	0	0	0	0.00949037	0	0	0.00949037	0	0
Adhaeribacter	0.322672	0.417576	0.113884	0.370124	0.178763	0.275221	0.104394	0.180317	0.0854133	0.170827	0.113884	0.113884	0.0189807	0.123375	0.0759229	0.0189807	0.151846	0	0.0569422	0.0759229	0.104394	0.123375	0.113884	0.170827	0.0664326	0.0664326	0.0284711	0.0284711	0.161336	0.0569422	0.0284711	0.0189807	0.123375	0.0474518	0.0759229	0.0569422	0.0284711	0.0284711	0.0569422	0.0379615	0.0284711	0.0664326	0.104394	0.123375	0.0569422	0.104394	0.0569422	0.142356	0.0664326
Aeribacillus	0	0	0	0.00949037	0	0	0	0	0	0	0	0.0189807	0.00949037	0.00949037	0.00949037	0	0	0.0189807	0.00949037	0	0.0189807	0.0189807	0	0	0.0189807	0	0	0	0	0	0	0	0.00949037	0.00949037	0.00949037	0.0284711	0.00949037	0	0	0	0.0189807	0.00949037	0	0	0	0	0	0.00949037	0
Aeromicrobium	0.446047	0.370124	0.427067	0.427067	0.107258	0.341653	0.797191	0.52197	0.142356	0.284711	0.550441	0.208788	0.104394	0.0664326	0.0854133	0.0474518	0.237259	0.0854133	0.170827	0.284711	0.132865	0.227769	0.0949037	0.427067	0.284711	0.113884	0.123375	0.0854133	0.465028	0.123375	0.550441	0.24675	0.493499	0.227769	0.0759229	0.123375	0.0949037	0.208788	0.142356	0.227769	0.0664326	0.0854133	0.0759229	0.104394	0.0854133	0.0664326	0.0854133	0.170827	0.0854133
Aeromonas	0	0	0	0	0	0	0	0	0	0	0	0	0	0	0	0	0	0	0	0	0	0.00949037	0	0	0	0	0	0	0	0	0	0	0	0	0	0	0	0	0	0	0	0	0	0	0	0	0	0	0
Aestuariicella	0	0	0	0	0	0	0	0	0	0	0	0	0	0	0	0	0	0	0	0	0	0	0	0	0	0	0	0	0	0	0	0	0	0	0	0	0	0	0	0	0	0	0	0	0	0	0	0	0
Aetherobacter	0.0189807	0	0	0.00949037	0	0.0379615	0	0.00949037	0.0664326	0.0474518	0.00949037	0.0379615	0.00949037	0.0189807	0.0379615	0.00949037	0.0569422	0.0189807	0.0284711	0.0189807	0.0189807	0.0189807	0.00949037	0.00949037	0.00949037	0.0759229	0	0.113884	0	0.0189807	0.0189807	0.0189807	0.00949037	0	0.0189807	0.0474518	0.00949037	0.0569422	0.104394	0.0474518	0.0474518	0.0759229	0.0569422	0.0759229	0.0379615	0.0474518	0.0949037	0.00949037	0.0569422
Afifella	0	0	0	0	0	0	0	0	0	0	0	0	0.00949037	0	0	0	0	0	0	0	0	0	0	0	0	0	0	0.00949037	0	0	0	0	0	0	0	0	0	0	0	0	0	0	0	0	0	0	0	0	0
Afipia	0	0	0	0	0	0	0	0	0	0	0	0	0	0	0	0	0	0	0	0	0	0	0	0	0	0	0	0	0	0	0	0	0	0	0	0	0	0	0	0	0	0	0	0	0	0	0	0	0
Agaricicola	0	0	0	0	0	0	0	0	0	0	0	0	0	0	0	0	0	0	0	0	0	0	0	0	0	0	0	0	0	0	0	0	0	0	0	0	0	0	0	0	0	0	0	0	0	0	0	0	0
Agathobacter	0	0	0	0	0	0	0	0	0	0	0	0	0	0	0	0	0	0	0	0	0	0	0	0	0	0	0	0	0	0	0	0	0	0	0	0	0	0	0	0	0	0	0	0	0	0	0	0	0
Aggregatibacter	0	0	0	0	0	0	0	0	0	0	0	0	0	0	0	0	0	0	0	0	0	0	0	0	0	0	0.00949037	0	0	0	0	0	0	0	0	0	0	0	0	0	0	0	0	0	0	0	0	0	0
Aggregicoccus	0	0	0	0	0	0	0	0	0	0	0.00949037	0.00949037	0.00949037	0	0	0	0.0284711	0.0189807	0.00949037	0	0	0	0.00949037	0.00949037	0	0	0	0	0	0	0	0.00949037	0	0	0	0	0	0	0	0	0	0	0	0	0	0	0	0	0
Agromyces	0.692797	0.446047	0.484009	0.711778	0.536289	0.502989	0.588403	0.484009	0.692797	0.683306	0.673816	0.702287	0.607384	0.540951	0.540951	0.626364	0.550441	0.635855	0.607384	0.844643	0.626364	0.949037	0.626364	0.930056	0.654835	0.550441	0.408086	0.683306	0.635855	0.749739	0.635855	0.616874	0.797191	0.607384	0.607384	0.7877	0.0474518	0.0569422	0.0284711	0.0474518	0.0379615	0.0949037	0.0284711	0.104394	0.0569422	0.0759229	0.0189807	0.0854133	0.0569422
Ahniella	0.0284711	0.00949037	0.0189807	0.0664326	0	0	0	0.0664326	0	0.0189807	0.0284711	0	0	0.00949037	0	0.0379615	0.0664326	0	0.0189807	0	0	0.0189807	0.0284711	0	0	0	0.00949037	0	0	0.00949037	0.0284711	0.00949037	0	0.00949037	0.00949037	0.0189807	0	0.00949037	0	0.00949037	0	0	0.00949037	0	0.0284711	0	0	0	0
Albimonas	0	0	0	0	0	0	0	0	0	0	0	0	0.00949037	0	0	0	0	0	0	0	0	0	0	0	0	0	0	0.0284711	0	0	0	0	0	0	0	0	0	0	0	0	0	0	0	0	0	0	0	0	0
Alcaligenes	0	0	0	0	0	0	0.0189807	0	0	0	0	0	0	0	0	0	0	0	0	0	0	0	0	0	0	0	0	0	0	0	0	0	0	0	0	0	0	0	0	0	0	0	0	0	0	0	0	0	0
Alcanivorax	0	0	0	0	0	0	0	0	0	0	0	0	0	0	0	0	0	0	0	0	0	0	0	0	0	0	0	0	0	0	0	0	0	0	0	0	0	0	0	0	0	0	0	0	0	0	0	0	0
Algimonas	0	0	0	0	0	0	0	0	0	0	0	0	0	0	0	0	0	0	0	0	0	0	0	0	0	0	0	0	0	0	0	0	0	0	0	0	0	0	0	0	0	0	0	0	0	0	0	0	0
Alicyclobacillus	0	0.00949037	0	0	0	0	0	0	0	0	0	0	0	0	0	0	0	0	0	0.00949037	0	0	0	0	0	0	0	0	0	0	0	0	0	0	0	0	0	0	0	0	0	0	0	0	0	0.0189807	0	0	0
Aliivibrio	0	0	0	0	0	0	0	0	0	0	0	0	0	0	0	0	0	0	0	0	0	0	0	0	0	0	0	0	0	0	0	0	0	0	0	0	0	0	0	0	0	0	0	0	0	0	0	0	0
Alistipes	0	0	0	0	0	0	0	0	0	0	0	0	0	0	0	0	0	0	0	0	0	0	0	0	0	0	0	0	0	0	0	0	0	0	0	0	0	0	0	0	0	0	0	0	0	0	0.00949037	0	0
Alkalibacter	0	0	0	0	0	0	0	0	0	0	0	0.00949037	0	0	0	0	0	0	0.0189807	0	0	0	0	0	0.00949037	0	0.0189807	0	0	0	0	0	0	0	0	0.00949037	0	0	0	0.00949037	0	0.00949037	0.0379615	0.00949037	0.0189807	0.00949037	0.00949037	0	0
Alkalibaculum	0	0	0	0	0	0	0	0	0	0	0	0	0	0	0	0	0	0	0	0.0189807	0	0	0	0	0	0	0	0	0	0	0	0	0	0	0	0	0	0.0189807	0	0	0	0	0	0	0	0	0	0	0
Alkalicoccus	0	0	0	0	0	0	0	0	0	0	0	0	0	0.00949037	0	0	0	0	0	0	0	0	0	0	0	0	0	0	0	0	0	0	0	0	0	0	0	0	0	0	0	0	0	0	0	0	0	0	0
Alkaliphilus	0	0	0	0	0	0	0	0.00949037	0	0	0.00949037	0	0	0.00949037	0.00949037	0.0189807	0	0.00949037	0.00949037	0	0	0	0	0	0.00949037	0	0	0.0189807	0	0.0189807	0	0	0.00949037	0	0.00949037	0	0	0.00949037	0	0	0	0	0	0	0	0	0	0	0.00949037
Alkanindiges	0	0	0	0	0	0	0	0	0	0	0	0	0	0	0	0	0	0	0	0	0	0	0	0	0	0	0	0	0	0	0	0	0	0	0	0	0	0	0	0	0	0	0	0	0	0	0	0	0
Alloactinosynnema	0.0189807	0	0	0	0	0	0	0	0	0	0.00949037	0.00949037	0	0	0	0	0	0	0	0.0189807	0	0.0379615	0	0	0	0	0	0.00949037	0	0.0189807	0	0	0	0.00949037	0	0	0	0	0	0	0	0	0	0	0	0	0	0	0
Allocatelliglobosispora	0	0	0	0	0	0.00949037	0	0	0.0189807	0.00949037	0.0189807	0	0.00949037	0.0189807	0	0.00949037	0.00949037	0.00949037	0	0	0	0	0	0	0	0.00949037	0.0379615	0	0.00949037	0	0	0	0	0	0	0	0	0	0	0	0.00949037	0	0	0	0.0189807	0	0	0	0
Allokutzneria	0.0284711	0	0.00949037	0	0	0	0	0	0	0	0.00949037	0	0	0	0	0	0	0	0	0.00949037	0	0	0	0	0	0	0	0	0.0189807	0	0	0	0	0.00949037	0	0	0	0	0	0	0	0	0	0	0	0	0	0.00949037	0
Allorhizobium-Neorhizobium-Pararhizobium-Rhizobium	0.227769	0.0379615	0.0474518	0.0379615	0.0357526	0.0664326	0.0664326	0.0474518	0.0189807	0.0759229	0.104394	0.0949037	0.0379615	0.0664326	0.180317	0.0189807	0.0664326	0.0379615	0.0949037	0.0759229	0.0474518	0.0189807	0.0189807	0.142356	0.0474518	0.0284711	0.0379615	0.0569422	0.0474518	0.0759229	0.0284711	0.00949037	0.0474518	0.0474518	0.0759229	0.0379615	0.0284711	0.0759229	0.0189807	0.0759229	0.0189807	0.0664326	0.0189807	0.0189807	0.0284711	0.0189807	0.0949037	0.0379615	0.0284711
Alsobacter	0.00949037	0	0	0	0.0357526	0.00949037	0.0284711	0.00949037	0.00949037	0.00949037	0	0.00949037	0	0.00949037	0.0189807	0.0379615	0.0284711	0.00949037	0.00949037	0.0189807	0.0189807	0	0	0	0	0.00949037	0.00949037	0	0.0284711	0.0474518	0.00949037	0	0	0	0	0.00949037	0.0379615	0.00949037	0.00949037	0	0	0	0.00949037	0.0189807	0.0189807	0	0.0189807	0.0189807	0
Altererythrobacter	0.151846	0.151846	0.151846	0.170827	0.0357526	0.180317	0.104394	0.24675	0.0379615	0.0569422	0.0474518	0.0379615	0.0189807	0.0284711	0.00949037	0	0.0189807	0.00949037	0.0189807	0.0379615	0.00949037	0.0189807	0.0189807	0.0189807	0	0.00949037	0.0189807	0	0.0189807	0.0474518	0	0.0284711	0.0189807	0.0474518	0.0284711	0.0189807	0.0474518	0.0664326	0.0474518	0.0284711	0.0379615	0.0474518	0	0.0284711	0.00949037	0.0284711	0.0474518	0.0379615	0.0284711
Alteribacillus	0	0	0	0	0	0	0	0	0	0	0	0	0	0	0	0	0	0	0	0	0	0	0	0	0	0	0	0	0	0	0	0	0	0	0	0.00949037	0	0	0	0	0	0	0	0	0	0	0	0	0
Alterococcus	0.0379615	0.0569422	0.0379615	0.0949037	0.393279	0.0284711	0.104394	0.0949037	0.142356	0.142356	0.123375	0.25624	0.113884	0.208788	0.189807	0.208788	0.199298	0.151846	0.142356	0.275221	0.199298	0.313182	0.142356	0.180317	0.0379615	0.151846	0.142356	0.227769	0.0759229	0.161336	0.180317	0.123375	0.199298	0.132865	0.208788	0.408086	0.113884	0.104394	0.142356	0.113884	0.0474518	0.0569422	0.0569422	0.0474518	0.0569422	0.0664326	0.0949037	0.0759229	0.142356
Amaricoccus	0	0	0	0	0	0	0	0	0	0	0	0	0.00949037	0.00949037	0	0	0	0	0	0	0	0	0	0	0	0	0	0	0	0.00949037	0.00949037	0	0.0189807	0	0	0	0	0	0	0	0	0	0	0	0.00949037	0	0	0.00949037	0.0189807
Aminobacter	0.0189807	0	0.0379615	0	0	0	0.0189807	0	0.00949037	0	0.00949037	0	0	0.00949037	0.0189807	0.00949037	0.00949037	0	0	0.00949037	0	0.00949037	0.00949037	0	0.00949037	0	0	0	0	0	0.00949037	0.00949037	0.00949037	0	0	0	0.0189807	0	0.0189807	0.0189807	0.0569422	0.0284711	0.0474518	0.0569422	0.00949037	0	0.00949037	0.0284711	0.0189807
Ammoniibacillus	0	0	0	0	0.0715052	0.0189807	0	0	0.0569422	0.0284711	0.0284711	0	0.0569422	0.00949037	0.00949037	0.0474518	0.0854133	0.0189807	0.00949037	0.0854133	0.00949037	0.0284711	0.00949037	0.00949037	0	0.0189807	0.00949037	0.0474518	0.00949037	0.00949037	0.0284711	0.00949037	0.0379615	0.00949037	0.0474518	0.00949037	0	0.0284711	0.00949037	0.0189807	0.0189807	0.00949037	0	0	0.0474518	0.0189807	0.0189807	0.00949037	0
Ammoniphilus	0	0	0	0.00949037	0.178763	0	0.0189807	0	0	0.0284711	0.0284711	0.0189807	0	0.0664326	0.00949037	0.0189807	0.00949037	0.0379615	0.0474518	0.00949037	0	0.0284711	0	0	0.00949037	0.00949037	0	0.00949037	0.00949037	0.0189807	0.0284711	0	0	0.00949037	0.0569422	0.0284711	0.132865	0.199298	0.151846	0.0379615	0.0664326	0.161336	0.142356	0.0284711	0.113884	0.199298	0.142356	0.0284711	0.0854133
Amnipila	0	0	0	0	0	0	0	0	0	0	0	0	0	0	0	0	0	0	0	0	0	0	0	0	0	0	0	0	0	0	0	0	0	0	0	0	0	0	0	0	0	0	0	0	0	0	0	0	0
Amphibacillus	0	0	0	0	0	0	0	0	0	0	0	0	0	0	0	0	0	0	0	0	0	0	0	0	0	0	0	0	0	0	0	0	0	0	0	0	0	0	0	0	0	0	0	0	0	0	0	0	0
Amycolatopsis	0.00949037	0.0379615	0.104394	0	0.0715052	0.00949037	0	0.00949037	0.0189807	0	0	0	0.00949037	0.00949037	0.00949037	0	0	0.00949037	0	0	0	0	0	0.00949037	0	0	0.00949037	0	0	0	0	0.0189807	0	0.00949037	0	0.0284711	0.00949037	0	0.00949037	0.0284711	0.00949037	0.00949037	0.0189807	0.0284711	0.0284711	0.0379615	0.0189807	0	0.00949037
Amylibacter	0	0	0	0	0	0	0	0	0	0	0	0	0	0	0	0	0	0	0	0	0	0.0189807	0	0	0	0	0	0	0	0	0	0	0	0	0	0	0	0	0	0	0	0	0	0	0	0	0	0	0
Anabaena_PCC-7122	0	0	0	0	0	0	0	0	0	0	0	0	0	0	0	0	0	0	0	0	0	0	0	0	0	0	0	0	0	0	0	0	0	0	0	0	0	0	0	0	0	0	0	0	0	0	0	0	0
Anaerobacillus	0	0	0	0	0	0	0	0	0	0	0	0	0	0	0	0	0	0	0	0	0	0	0	0	0	0	0	0	0	0	0	0	0	0	0	0	0	0	0	0	0	0	0	0	0	0	0	0	0
Anaerobacterium	0	0	0	0	0	0	0	0	0	0	0	0	0	0	0	0	0	0	0.0474518	0	0	0	0	0	0	0	0	0	0	0	0	0	0	0	0	0	0	0	0	0	0	0	0.00949037	0	0	0	0.00949037	0	0
Anaerobium	0	0	0	0	0	0	0	0	0	0	0	0	0	0	0	0	0	0	0	0	0	0	0	0	0	0	0	0	0	0	0	0	0	0	0	0	0	0	0.00949037	0	0	0	0	0	0	0	0	0	0
Anaerocolumna	0	0	0	0	0.0357526	0	0	0	0	0	0.00949037	0	0	0.00949037	0.0189807	0	0.0189807	0	0.0189807	0	0.00949037	0.0379615	0	0	0	0	0.00949037	0	0.00949037	0	0	0	0	0.00949037	0.00949037	0	0.0284711	0.0379615	0.00949037	0.0854133	0.00949037	0.0189807	0.0284711	0.0379615	0	0.0189807	0.0569422	0.0189807	0.0569422
Anaerofustis	0	0	0	0	0	0	0	0	0	0	0	0	0	0	0	0	0	0	0	0	0	0	0	0	0	0	0	0	0	0	0	0	0	0	0	0	0	0.00949037	0	0	0	0	0	0	0	0	0	0	0
Anaerolinea	0.0379615	0.0284711	0	0	0	0.0284711	0.0474518	0.0664326	0.0569422	0.0759229	0.0569422	0.132865	0.0854133	0.0189807	0.0949037	0.0759229	0.0854133	0.151846	0.0854133	0.0664326	0.0664326	0.0949037	0.0569422	0.151846	0.0284711	0.0569422	0.0759229	0.113884	0.0189807	0.0664326	0.0569422	0.0284711	0.0664326	0.142356	0.0664326	0.132865	0.104394	0.0569422	0.0379615	0.0759229	0.0379615	0.0189807	0.0379615	0.0379615	0.00949037	0.0284711	0.0284711	0.0379615	0.0569422
Anaeromyxobacter	0.0664326	0.0854133	0.142356	0.0284711	0.178763	0.0474518	0.0284711	0.199298	0.161336	0.180317	0.123375	0.24675	0.237259	0.408086	0.218278	0.51248	0.284711	0.208788	0.113884	0.189807	0.313182	0.218278	0.142356	0.218278	0.0379615	0.25624	0.142356	0.218278	0.189807	0.199298	0.189807	0.0189807	0.132865	0.170827	0.370124	0.24675	0.142356	0.0759229	0.142356	0.0664326	0.237259	0.113884	0.180317	0.104394	0.151846	0.151846	0.0949037	0.161336	0.189807
Anaeroplasma	0	0	0	0	0	0	0	0	0	0	0	0	0	0	0	0	0	0	0	0	0	0	0	0	0	0	0	0	0	0	0	0	0	0	0	0	0	0	0	0	0	0	0	0	0	0	0	0	0
Anaerosalibacter	0	0	0	0	0	0	0	0	0	0	0	0	0	0	0.00949037	0	0	0	0	0	0	0	0	0	0	0	0	0	0	0	0	0.00949037	0	0	0	0	0	0	0	0	0	0	0	0	0	0	0	0	0
Anaerosinus	0	0	0	0	0	0	0	0	0	0	0	0.00949037	0	0	0	0	0	0.00949037	0.0189807	0	0	0	0	0	0	0	0	0	0	0	0.0284711	0	0	0	0.00949037	0	0	0	0	0	0	0	0	0	0	0	0	0	0
Anaerosolibacter	0	0	0	0	0	0	0	0	0	0	0	0	0	0	0	0	0	0	0	0	0	0	0	0	0	0	0	0	0	0	0	0	0	0	0	0	0	0	0	0	0	0	0	0	0	0	0	0	0
Anaerospora	0	0	0	0	0	0	0	0	0	0	0	0	0	0	0	0	0	0	0	0	0	0	0	0	0	0	0	0	0	0	0	0	0	0	0	0	0	0	0	0.0189807	0	0.00949037	0	0	0	0	0.00949037	0	0
Anaerosporobacter	0	0	0	0	0	0	0	0	0	0	0	0	0	0	0	0	0	0	0	0	0.00949037	0	0	0	0.00949037	0	0.00949037	0	0	0	0	0	0	0	0	0	0	0	0	0.00949037	0	0.00949037	0	0	0.00949037	0	0	0	0.00949037
Anaerosporomusa	0	0	0	0	0	0	0	0	0	0	0	0	0	0	0.00949037	0	0	0	0	0	0	0.0189807	0	0	0	0	0	0	0	0	0	0	0	0	0	0	0	0	0	0	0	0	0	0	0.00949037	0	0	0	0
Anaerostignum	0	0	0	0	0	0	0	0	0	0	0	0	0	0	0	0	0	0	0	0	0	0	0.00949037	0	0	0	0	0	0	0	0	0	0	0	0	0	0	0	0	0	0	0	0	0	0	0	0	0	0
Anaerostipes	0	0	0	0	0	0	0	0	0	0	0	0	0	0	0	0	0	0	0	0	0	0	0	0	0	0	0	0	0	0	0	0	0	0	0	0	0	0	0	0	0	0	0	0	0	0	0	0	0
Anaerotruncus	0	0	0	0	0	0	0	0	0	0	0	0	0	0	0	0	0	0	0	0	0	0	0	0	0	0	0	0	0	0	0	0	0	0	0	0	0	0	0	0	0	0	0	0	0	0	0	0	0
Anaerovorax	0.00949037	0.0284711	0	0	0	0	0	0	0	0	0	0.00949037	0.0189807	0	0.0189807	0	0	0.0284711	0	0	0	0	0.00949037	0	0	0	0	0	0	0	0	0	0	0	0	0.00949037	0	0.00949037	0.00949037	0.00949037	0.00949037	0.00949037	0.00949037	0.0379615	0.00949037	0.00949037	0.00949037	0.00949037	0.00949037
Anaplasma	0	0	0	0	0	0	0	0	0	0	0	0	0	0	0	0	0	0	0	0	0	0	0	0	0	0	0	0	0	0	0	0	0	0	0	0	0	0	0	0	0	0	0	0	0	0	0	0	0
Aneurinibacillus	0	0	0	0.00949037	0	0	0	0	0	0.00949037	0	0	0	0	0.0189807	0	0	0	0	0	0	0	0	0	0	0	0	0	0	0	0	0	0	0	0.00949037	0.00949037	0	0	0	0.00949037	0	0	0	0.00949037	0	0	0.00949037	0	0
Angiococcus	0.199298	0.0569422	0.0949037	0.161336	0.107258	0.132865	0.199298	0.303692	0.275221	0.237259	0.227769	0.370124	0.389105	0.275221	0.360634	0.341653	0.227769	0.427067	0.360634	0.341653	0.398595	0.24675	0.332163	0.180317	0.199298	0.294201	0.208788	0.474518	0.199298	0.284711	0.151846	0.142356	0.227769	0.24675	0.360634	0.332163	0.0854133	0.132865	0.151846	0.0474518	0.0759229	0.0949037	0.0854133	0.0189807	0.0949037	0.0474518	0.180317	0.0854133	0.123375
Angustibacter	0	0	0	0	0	0	0	0	0.00949037	0	0.00949037	0.00949037	0	0	0.00949037	0	0	0.0189807	0	0	0.00949037	0	0	0.00949037	0	0.00949037	0.00949037	0	0	0	0.00949037	0.00949037	0	0	0	0.00949037	0.0284711	0	0	0	0.0474518	0.0284711	0.0474518	0.0189807	0.0284711	0	0.0284711	0.0284711	0.00949037
Antricoccus	0	0	0	0	0	0	0	0	0	0	0	0	0	0	0	0	0	0	0	0	0	0	0	0	0	0	0	0	0	0	0	0	0	0	0	0	0	0	0	0	0	0	0	0	0	0	0	0	0
Apibacter	0	0	0	0	0	0	0.0379615	0	0	0	0	0	0	0	0	0	0	0	0	0	0	0	0	0	0	0	0	0	0	0	0	0	0	0	0	0	0	0	0	0	0	0	0	0	0	0	0	0	0
Aquamicrobium	0	0	0	0	0	0	0	0	0	0	0	0	0	0	0	0	0	0	0	0	0	0	0	0	0	0	0	0	0	0	0	0	0	0	0	0	0	0	0	0	0.00949037	0	0	0	0	0	0	0	0
Aquicella	0	0	0	0	0	0.00949037	0.0284711	0	0	0	0	0	0	0.00949037	0	0	0.0189807	0.0189807	0.0284711	0	0	0	0	0	0	0	0	0	0	0	0.00949037	0.0284711	0	0	0	0	0	0.00949037	0	0.00949037	0.00949037	0	0.0284711	0.00949037	0.00949037	0	0	0	0.0189807
Aquisphaera	0.0189807	0	0	0	0.0357526	0	0	0	0	0.0189807	0	0	0.0189807	0.00949037	0.00949037	0.0189807	0	0.00949037	0.00949037	0.00949037	0.0284711	0.00949037	0.0189807	0.00949037	0.0189807	0	0	0	0	0.0189807	0.00949037	0	0	0.0189807	0.00949037	0	0.0664326	0.132865	0.123375	0.104394	0.0759229	0.170827	0.132865	0.104394	0.0759229	0.351144	0.189807	0.0854133	0.161336
Arboricoccus	0	0	0	0	0	0	0	0	0	0	0	0	0	0	0	0	0	0	0	0	0	0	0	0	0	0	0	0	0	0	0	0	0	0	0	0	0.00949037	0.00949037	0.00949037	0.0189807	0	0.00949037	0.00949037	0.00949037	0	0.00949037	0.0189807	0.00949037	0.0284711
Archangium	0	0	0	0	0	0	0	0	0	0	0	0	0	0	0	0	0	0	0	0	0	0	0	0	0	0.00949037	0	0	0	0	0	0	0	0	0	0	0	0	0	0	0	0	0	0	0	0	0	0	0
Arcticibacter	0	0	0	0	0	0	0	0	0	0	0	0	0.00949037	0.00949037	0	0	0	0	0	0	0	0	0	0	0	0	0	0	0	0	0	0	0	0	0	0	0.0284711	0	0	0	0	0	0	0.00949037	0	0	0	0	0.0189807
Arenimonas	0.0474518	0.0854133	0.0569422	0.0949037	0.0357526	0.0569422	0.0569422	0.132865	0.0189807	0.0284711	0.113884	0.0569422	0.0189807	0.0284711	0	0	0.0284711	0.0664326	0	0.00949037	0.0189807	0.0189807	0.00949037	0.0189807	0.180317	0.0759229	0.0284711	0.00949037	0.0284711	0.0284711	0.0474518	0.0474518	0.0474518	0.00949037	0.00949037	0.0189807	0.0189807	0.00949037	0.0474518	0.0569422	0.0569422	0.0284711	0.0474518	0.0664326	0.0189807	0.00949037	0.0189807	0.0189807	0.0664326
Aridibacter	0	0	0	0	0	0	0	0	0	0	0	0.0189807	0	0	0	0	0	0	0	0	0	0	0	0	0	0	0	0	0	0	0	0	0.0189807	0	0	0	0	0	0	0	0	0	0	0	0	0	0	0	0
Arsenicitalea	0	0	0	0	0	0	0	0	0	0	0	0	0	0	0	0	0	0	0	0	0	0	0	0	0	0	0	0	0	0	0	0	0	0	0	0	0	0	0	0	0	0	0	0	0	0	0	0	0.00949037
Arthrobacter	0.730758	0.645345	0.417576	0.863623	1.03683	0.683306	0.986998	0.863623	1.55642	1.51846	1.00598	1.60387	1.04394	1.19579	1.02496	1.79368	1.34763	0.949037	1.11986	1.3761	1.30018	1.22426	1.29069	1.38559	0.854133	0.968017	1.12935	1.17681	1.15782	1.4805	1.19579	0.958527	2.14482	0.986998	0.958527	1.45203	0.616874	1.12935	0.711778	0.588403	0.692797	0.977508	0.607384	0.873114	1.11037	0.816172	1.30967	0.920566	0.930056
Asanoa	0.00949037	0.0664326	0.00949037	0.00949037	0.0357526	0.00949037	0.0569422	0.0474518	0	0	0	0.0949037	0.0474518	0.00949037	0.0189807	0.0379615	0	0.189807	0	0.0189807	0.0189807	0.0379615	0.00949037	0.0379615	0.00949037	0.00949037	0.0474518	0.170827	0.0379615	0.0284711	0.0379615	0.0189807	0.00949037	0.0284711	0.00949037	0	0.00949037	0	0.0189807	0	0.00949037	0.0189807	0.0189807	0.0189807	0.0189807	0	0	0.00949037	0
Asticcacaulis	0	0	0	0	0	0	0	0	0	0	0	0	0	0.00949037	0	0	0	0	0	0	0	0	0	0	0	0	0	0	0	0	0	0	0	0	0	0	0.00949037	0	0	0	0	0	0.00949037	0	0	0	0	0.00949037	0
Aurantisolimonas	0.00949037	0	0	0	0	0.0189807	0	0	0	0	0.00949037	0	0	0.00949037	0	0	0.00949037	0	0.00949037	0.00949037	0.00949037	0.00949037	0	0	0	0	0.0189807	0.0284711	0.00949037	0	0	0	0	0	0	0	0	0	0.0189807	0	0.0284711	0	0	0.00949037	0	0	0	0	0.0189807
Aureimonas	0	0	0	0	0	0	0	0	0	0	0	0	0	0	0	0	0	0	0	0.00949037	0.00949037	0	0	0.00949037	0	0	0	0	0	0	0	0	0	0.00949037	0	0	0	0	0	0	0	0	0	0.0284711	0	0	0	0	0.0474518
Azoarcus	0	0	0	0	0	0	0	0	0	0	0	0	0	0	0	0.00949037	0	0	0	0	0	0	0	0	0	0	0	0	0	0	0	0	0	0	0	0	0	0	0	0	0	0	0	0	0	0	0	0	0
Azospira	0	0	0	0	0	0	0	0	0	0	0	0	0	0	0	0	0	0	0	0	0	0	0	0	0	0	0	0	0	0	0	0	0	0	0	0	0	0	0	0	0	0	0	0	0	0	0	0	0
Azospirillum	0	0	0	0	0	0	0	0	0	0	0	0	0	0	0	0	0	0	0	0	0.00949037	0.0189807	0	0	0	0	0	0	0.00949037	0	0	0	0	0	0	0	0	0	0	0	0	0	0	0	0	0	0	0	0
Bacillus	1.40457	1.32865	1.1863	0.911075	5.32714	1.09139	1.3761	1.39508	3.2552	3.1508	1.44254	2.72374	3.08437	3.7392	3.51144	4.77365	5.05837	3.39755	2.97998	3.16029	3.07488	2.50546	2.79966	2.04992	3.58736	2.8566	4.09984	3.85309	2.35361	2.66679	2.1638	2.23024	2.2682	2.53393	2.93252	2.97048	11.0563	12.1192	14.3115	7.21268	8.56031	13.4099	11.322	7.93395	12.2426	14.8714	12.3944	7.61127	10.0503
Bacteriovorax	0	0.00949037	0	0	0	0.00949037	0	0	0	0	0	0	0	0	0.00949037	0	0	0	0	0	0	0	0	0	0	0	0	0	0	0	0	0	0	0	0	0	0.00949037	0	0	0	0	0	0	0.00949037	0	0	0	0	0
Bacteroides	0	0	0	0	0	0	0	0	0	0	0	0	0	0	0	0	0	0	0	0	0	0	0	0	0	0	0	0	0	0	0	0	0	0	0	0.0759229	0	0	0	0	0	0	0	0	0	0	0	0	0
Baia	0	0	0	0	0	0	0	0	0	0	0	0	0.0284711	0	0	0.00949037	0	0	0.0189807	0	0	0	0.00949037	0	0	0.00949037	0.0379615	0	0.0284711	0	0	0	0	0	0	0	0	0	0	0	0	0	0	0	0.00949037	0	0	0	0
Bauldia	0	0	0	0	0	0	0	0	0	0.00949037	0	0	0	0	0	0	0	0	0	0	0.0379615	0	0.00949037	0	0	0.00949037	0	0	0	0	0.0284711	0	0.0189807	0	0	0	0	0.0189807	0	0.0284711	0.00949037	0.0284711	0.00949037	0.0189807	0.0189807	0.0379615	0.00949037	0.00949037	0
Bdellovibrio	0	0.0664326	0.0379615	0.0189807	0.0357526	0.0379615	0.0474518	0.0379615	0.0759229	0.0189807	0.0379615	0.0284711	0.0189807	0.0379615	0.00949037	0.00949037	0.0379615	0.0189807	0.00949037	0.0189807	0.0284711	0.0379615	0.0664326	0.0189807	0.0949037	0.00949037	0.0189807	0.0189807	0.0474518	0.0284711	0.00949037	0.0474518	0.0284711	0	0.0189807	0.00949037	0.0379615	0.0189807	0.00949037	0.0284711	0.0474518	0.0189807	0.0379615	0.00949037	0.0189807	0	0.0189807	0.0569422	0.0189807
Bergeyella	0	0	0	0	0	0	0	0	0	0	0	0	0	0	0	0	0	0	0	0	0	0	0	0	0	0	0	0	0	0	0	0	0	0	0	0	0	0	0	0	0	0	0	0	0	0	0	0	0
Bifidobacterium	0	0	0	0	0	0	0	0	0	0	0	0	0	0	0	0	0	0	0	0	0	0	0	0	0	0	0	0	0	0	0.00949037	0	0	0	0	0	0	0	0	0	0	0	0	0	0	0	0	0	0
Bizionia	0	0	0	0	0	0	0	0	0	0	0	0	0	0	0	0	0	0	0	0	0	0	0	0	0	0	0	0	0	0	0	0	0	0	0	0	0	0	0	0	0	0	0	0	0	0	0	0	0
Blastocatella	0.0189807	0.0474518	0	0	0.107258	0.0569422	0.0189807	0	0	0.0189807	0	0.0189807	0	0.0189807	0	0	0.00949037	0.0189807	0.00949037	0	0	0.00949037	0	0.00949037	0	0	0.00949037	0	0	0.00949037	0	0.00949037	0.00949037	0	0.00949037	0.00949037	0.00949037	0	0	0	0.00949037	0	0	0.0189807	0	0	0	0.00949037	0
Blastococcus	3.48296	1.91705	1.40457	2.80915	3.32499	2.81864	2.21126	2.50546	8.61725	7.15574	6.48192	6.86154	6.86154	5.62779	6.17823	7.07032	5.17225	7.01338	6.17823	7.56382	6.41549	5.84607	7.13676	6.61479	3.47347	7.38351	5.10582	6.22568	6.46294	6.34906	6.406	5.31461	6.15925	5.95046	5.99791	7.13676	0.939546	1.05343	0.911075	0.996489	0.968017	1.09139	0.730758	0.863623	0.711778	0.844643	0.958527	0.930056	0.986998
Blastopirellula	0	0	0	0	0	0	0	0	0	0	0	0	0	0	0	0	0	0.00949037	0	0	0	0	0	0	0	0	0	0	0	0	0	0	0	0	0	0	0	0	0	0	0	0	0	0	0	0	0	0	0
Blautia	0	0	0	0	0	0	0	0	0	0	0	0	0	0	0	0	0	0	0	0	0	0	0	0	0	0	0	0	0	0	0	0	0	0	0	0	0	0	0	0	0	0	0	0	0	0	0	0	0
Bosea	0.132865	0.104394	0.113884	0.180317	0.178763	0.0474518	0.180317	0.142356	0.379615	0.502989	0.322672	0.24675	0.408086	0.180317	0.294201	0.227769	0.332163	0.26573	0.25624	0.275221	0.303692	0.389105	0.370124	0.24675	0.218278	0.303692	0.208788	0.341653	0.351144	0.237259	0.237259	0.208788	0.25624	0.26573	0.303692	0.26573	0.237259	0.427067	0.218278	0.237259	0.294201	0.25624	0.189807	0.208788	0.26573	0.161336	0.24675	0.275221	0.227769
Brachybacterium	0	0	0	0	0	0	0	0	0	0	0	0	0	0	0	0	0	0	0	0	0	0	0	0	0	0	0	0	0	0	0	0	0	0	0.00949037	0	0	0	0	0	0	0	0	0	0	0	0	0	0
Bradyrhizobium	0.0949037	0.104394	0.0949037	0.0474518	0.178763	0.00949037	0.0379615	0.00949037	0.0284711	0.0569422	0.0284711	0.0664326	0.0189807	0.0569422	0.0379615	0.0189807	0.0664326	0.0189807	0.0284711	0.0759229	0.0189807	0.0569422	0.0189807	0	0.104394	0.00949037	0.0379615	0.0759229	0.0284711	0.0284711	0.0569422	0	0.0474518	0.0284711	0.0949037	0.0854133	0.341653	0.52197	0.389105	0.654835	0.436557	0.531461	0.313182	0.370124	0.569422	0.379615	0.427067	0.341653	0.77821
Brassicibacter	0	0	0	0	0	0.00949037	0	0	0	0	0	0	0	0	0	0.00949037	0.00949037	0	0	0	0	0	0	0	0	0	0.00949037	0	0	0	0	0.0189807	0	0	0	0	0	0	0	0	0	0.00949037	0	0	0	0	0	0	0
Brevibacillus	0	0	0.00949037	0.00949037	0.0357526	0.0379615	0.0284711	0	0.132865	0.0379615	0	0.0284711	0.0189807	0.0284711	0.0474518	0.0474518	0.0664326	0.0284711	0.0664326	0.0949037	0.0189807	0.0379615	0.0284711	0	0.0474518	0.0284711	0.0284711	0.00949037	0.0569422	0.0189807	0.0569422	0.0284711	0.0474518	0.00949037	0.0284711	0.0569422	0.0189807	0.142356	0.0569422	0.0569422	0.0664326	0.0569422	0.0284711	0.0379615	0.113884	0.0664326	0.0569422	0.0569422	0.0569422
Brevibacterium	0	0	0	0	0	0	0	0	0	0	0	0	0	0	0	0	0	0	0	0	0	0	0	0	0	0	0	0	0	0	0	0	0	0	0	0	0	0	0	0	0	0	0	0	0	0	0	0	0
Brevundimonas	0.939546	1.14833	1.14833	0.759229	0.286021	0.7877	1.25273	0.597893	0.132865	0.189807	0.417576	0.208788	0.0474518	0.170827	0.0759229	0.0284711	0.227769	0.0949037	0.303692	0.151846	0.142356	0.237259	0.113884	0.113884	0.113884	0.0949037	0.104394	0.0854133	0.322672	0.132865	0.360634	0.170827	0.113884	0.132865	0.0949037	0.0189807	0.0189807	0.0474518	0	0.0569422	0.0664326	0.0379615	0.0284711	0.0664326	0.0474518	0.00949037	0.00949037	0.0379615	0.0189807
Breznakia	0	0	0	0	0	0	0	0	0	0	0	0	0	0	0	0	0	0	0	0	0	0	0	0	0	0	0	0	0	0	0	0	0	0	0	0	0	0	0	0	0	0	0	0	0	0	0	0.00949037	0
Brochothrix	0	0	0.00949037	0	0	0.00949037	0.0379615	0	0	0	0	0	0	0	0	0	0	0	0	0	0	0	0	0	0	0	0	0	0	0	0	0	0	0	0	0	0	0	0.00949037	0	0	0	0	0	0	0	0.0189807	0	0
Brockia	0	0	0	0	0	0	0	0	0	0	0	0	0	0	0	0	0	0	0	0	0	0	0	0	0	0	0	0	0	0	0	0	0	0	0	0	0	0	0	0	0	0	0	0	0	0	0	0	0
Bryobacter	0.170827	0.0949037	0.0949037	0.113884	0.14301	0.113884	0.132865	0.113884	0.104394	0.0569422	0.123375	0.132865	0.142356	0.275221	0.142356	0.208788	0.151846	0.208788	0.24675	0.113884	0.132865	0.161336	0.142356	0.142356	0.0854133	0.123375	0.132865	0.189807	0.0759229	0.123375	0.0664326	0.151846	0.151846	0.123375	0.151846	0.113884	0.208788	0.199298	0.370124	0.284711	0.284711	0.370124	0.360634	0.237259	0.332163	0.417576	0.332163	0.218278	0.322672
Buchnera	0	0	0	0	0	0	0	0	0	0	0	0	0	0	0	0	0	0	0	0	0	0	0	0	0	0	0	0	0	0	0	0	0	0.00949037	0	0	0	0	0	0	0	0	0	0	0	0	0	0	0
Budvicia	0	0	0	0	0	0	0	0	0	0	0	0	0	0	0	0	0	0	0	0	0	0	0	0	0	0	0	0	0	0	0	0	0	0	0	0	0	0	0	0	0	0	0	0	0	0	0	0	0
Burkholderia-Caballeronia-Paraburkholderia	0	0	0	0.0379615	0	0	0	0	0	0	0	0	0	0	0	0	0	0.00949037	0	0	0	0	0	0	0.00949037	0	0	0	0.0189807	0	0	0	0	0.0189807	0	0	0.0284711	0	0.0379615	0.00949037	0.0189807	0.0854133	0.0189807	0.0284711	0.0474518	0.0664326	0.0189807	0	0.0379615
Byssovorax	0	0	0	0	0	0	0	0	0	0	0	0	0	0	0	0	0	0	0	0	0	0	0	0	0	0	0	0	0	0	0	0	0	0	0	0	0	0	0	0	0	0	0	0	0	0	0	0	0
Caedibacter	0	0	0	0	0	0	0	0	0	0	0	0	0	0	0	0	0	0	0	0	0	0	0	0	0	0	0	0	0	0	0	0	0	0	0	0	0.0189807	0	0	0	0	0	0	0	0	0	0	0	0
Caenimonas	0.00949037	0	0	0.00949037	0	0	0	0.00949037	0	0.00949037	0.0284711	0.0284711	0	0	0	0	0.00949037	0.00949037	0.00949037	0	0	0	0.00949037	0.00949037	0.0284711	0.00949037	0.00949037	0	0.0189807	0.00949037	0	0	0	0	0	0	0	0	0	0	0	0	0	0	0	0	0	0	0
Caldalkalibacillus	0	0	0	0	0	0	0	0	0	0.00949037	0	0.00949037	0.0284711	0.00949037	0.0284711	0	0	0.0284711	0	0.0189807	0.0189807	0.00949037	0.00949037	0	0.0189807	0.00949037	0.0284711	0.0284711	0	0.00949037	0	0.0284711	0	0.00949037	0	0.00949037	0	0.0189807	0.00949037	0	0	0	0	0.00949037	0	0.0189807	0	0.0189807	0
Caldibacillus	0	0.00949037	0	0	0.0357526	0	0	0	0.00949037	0	0	0	0	0.0189807	0	0.0379615	0	0	0	0	0	0	0.00949037	0	0	0	0	0	0.00949037	0	0	0	0.00949037	0	0.0284711	0	0	0.00949037	0	0	0	0	0.00949037	0	0.00949037	0	0	0	0.00949037
Caldicoprobacter	0.00949037	0	0	0.0189807	0.0357526	0.0284711	0	0.00949037	0.0284711	0.0664326	0.00949037	0.0474518	0.00949037	0.0854133	0.0379615	0.104394	0.0474518	0.0474518	0.0854133	0.0379615	0.0664326	0.0569422	0.0569422	0.0284711	0.0759229	0.0664326	0.104394	0.132865	0.0474518	0.0379615	0.0284711	0.0949037	0.0379615	0.0474518	0.0759229	0.0949037	0.0284711	0.0379615	0.0474518	0.0284711	0.0189807	0	0.0379615	0.0474518	0.00949037	0.0949037	0.0664326	0	0.0284711
Caldisericum	0	0	0	0	0	0	0	0	0	0	0	0	0	0	0	0	0	0	0	0	0	0	0	0	0	0	0	0	0	0	0	0	0	0	0	0	0	0	0	0	0	0	0	0	0	0	0	0	0
Calditerricola	0	0	0	0	0	0	0	0	0	0	0	0	0	0	0	0	0	0	0	0	0	0	0	0	0	0	0	0	0	0	0	0	0	0	0	0	0	0	0	0	0	0.00949037	0	0	0	0	0	0	0
Caloramator	0	0	0	0	0	0	0	0	0	0	0	0	0	0	0	0	0	0	0	0	0	0	0	0	0	0	0	0	0	0	0	0	0	0	0	0	0	0	0	0	0	0.0189807	0	0	0	0	0	0	0
Calothrix_NIES-2100	0	0	0	0	0	0	0	0	0	0	0	0	0	0	0	0	0	0	0	0	0	0	0	0	0	0	0	0	0	0	0	0	0	0	0	0	0	0	0	0	0	0	0	0	0	0	0	0	0
Caminicella	0	0	0	0	0	0	0	0	0	0	0	0	0	0	0	0	0	0	0	0	0	0	0	0	0	0	0	0	0	0	0	0	0	0	0	0	0	0	0	0	0	0	0	0	0	0	0	0	0
Capnocytophaga	0	0	0	0	0	0	0	0	0	0	0	0	0	0	0	0	0	0	0	0	0	0	0	0	0	0	0	0	0	0	0	0	0	0	0	0	0	0	0	0	0	0	0	0	0	0	0	0	0
Caproiciproducens	0.00949037	0	0	0	0	0	0	0	0	0	0	0	0.00949037	0.00949037	0	0	0.0284711	0	0.00949037	0	0	0	0	0	0	0	0	0	0	0	0	0	0	0	0	0	0	0	0.0569422	0	0	0	0	0	0.00949037	0	0.00949037	0	0.00949037
Caryophanon	0	0	0	0	0	0	0	0	0	0	0	0	0	0.00949037	0.00949037	0.00949037	0	0	0	0	0	0	0	0	0	0	0	0.00949037	0	0.00949037	0.00949037	0.00949037	0	0	0	0.00949037	0.00949037	0.0189807	0.00949037	0	0.0284711	0	0.0284711	0	0.00949037	0	0.0189807	0.00949037	0.00949037
Castellaniella	0	0	0	0	0	0	0	0	0	0	0	0	0	0	0	0	0	0	0	0	0	0	0	0	0	0	0	0	0	0	0	0	0	0	0	0.00949037	0	0	0	0	0	0	0	0	0	0	0	0	0
Catellatospora	0	0	0.0284711	0.0284711	0.0357526	0.0189807	0	0.0189807	0.0379615	0	0.0284711	0.0664326	0.0284711	0.123375	0.0284711	0.0189807	0.00949037	0.0284711	0.0189807	0.0189807	0.0379615	0.00949037	0.0284711	0.0189807	0.00949037	0.0189807	0.0379615	0.00949037	0.0189807	0.0474518	0	0	0.0474518	0.0189807	0	0.0664326	0.00949037	0.00949037	0.00949037	0.00949037	0	0.0189807	0.0569422	0.00949037	0	0	0.00949037	0.00949037	0.00949037
Catelliglobosispora	0	0	0	0	0	0	0	0	0	0	0	0	0	0	0	0	0	0	0	0	0	0	0	0	0	0	0.00949037	0	0	0	0	0	0	0	0	0	0	0	0	0	0	0	0	0	0	0	0	0	0
Catenisphaera	0	0	0	0	0	0	0	0	0	0	0	0	0	0	0	0	0	0	0	0	0	0	0	0	0	0	0	0	0	0	0	0	0	0	0	0	0	0	0	0	0	0	0	0	0	0	0	0	0
Catenulispora	0	0	0	0	0	0	0	0	0	0	0	0	0	0	0	0	0	0	0	0	0	0	0	0	0	0	0	0	0	0	0	0	0	0	0	0	0	0.0189807	0	0.00949037	0	0.0189807	0	0	0	0.00949037	0.00949037	0	0
Catenuloplanes	0	0	0	0	0	0	0	0	0	0	0	0	0	0	0	0	0	0	0	0	0	0	0	0	0	0	0	0	0	0	0	0	0	0	0	0	0	0	0	0	0	0	0	0	0	0	0	0	0
Caulobacter	0	0	0	0	0	0	0	0	0	0	0	0.0189807	0	0	0	0	0	0	0.0189807	0.00949037	0	0	0.00949037	0	0	0	0	0	0	0	0.00949037	0	0	0	0	0	0	0	0	0.0189807	0	0	0	0	0	0	0.00949037	0	0
Cavicella	0	0.0284711	0	0	0	0	0	0	0	0	0	0	0	0	0.00949037	0	0	0	0	0	0	0	0	0	0	0	0	0	0	0	0	0	0	0	0	0.00949037	0	0	0	0	0	0	0	0	0	0	0	0	0
Cedecea	0.00949037	0.0284711	0.0474518	0	0.0357526	0.0759229	0.0474518	0.0379615	0.0284711	0	0	0	0.0189807	0	0	0	0.0284711	0	0.00949037	0	0	0.0284711	0	0.00949037	0.0759229	0	0	0	0	0	0	0.0189807	0	0	0	0	0	0	0	0	0	0	0	0.00949037	0	0	0	0.00949037	0
Cellulomonas	0.0284711	0.0284711	0.0379615	0.0474518	0.0357526	0.0189807	0.00949037	0.0189807	0.0379615	0.0379615	0.151846	0.0189807	0	0.0854133	0.0284711	0.0474518	0.0284711	0	0.00949037	0.0569422	0.00949037	0.0379615	0.0474518	0.0284711	0.0284711	0.0379615	0	0.00949037	0.0569422	0.123375	0.0474518	0.0569422	0.0379615	0	0.0474518	0.00949037	0.0284711	0.0664326	0.0474518	0.0189807	0.0474518	0.0189807	0.0189807	0.0379615	0.00949037	0.0284711	0.0474518	0.0569422	0.0189807
Cellulosilyticum	0	0	0	0	0	0	0	0	0	0	0	0	0	0.00949037	0	0	0	0	0	0	0	0	0	0	0	0	0	0	0	0	0	0.00949037	0	0	0	0	0.00949037	0	0	0	0.00949037	0.00949037	0	0.00949037	0.00949037	0.0189807	0.0379615	0	0.00949037
Cellulosimicrobium	0.0379615	0	0.0189807	0.00949037	0	0	0.0284711	0	0.0284711	0.0189807	0.0474518	0	0.00949037	0	0.0284711	0.0474518	0.00949037	0	0.00949037	0.00949037	0.0379615	0.0379615	0.0284711	0.0284711	0.0379615	0	0	0.00949037	0.0189807	0.0189807	0	0	0.00949037	0.00949037	0.0189807	0.0189807	0.0189807	0.0189807	0.0189807	0	0	0	0	0.00949037	0.00949037	0	0	0.00949037	0
Cellvibrio	0	0	0	0.0189807	0	0.0474518	0	0	0.0189807	0	0	0	0	0.00949037	0	0	0	0	0	0	0	0	0.0189807	0	0	0	0	0	0	0.00949037	0	0.00949037	0	0	0	0.00949037	0	0	0	0.00949037	0	0	0	0	0	0	0	0	0.00949037
Cephaloticoccus	0	0.00949037	0	0	0	0	0	0	0	0	0	0	0	0	0	0.00949037	0	0	0.00949037	0	0	0	0	0	0	0	0	0	0	0	0	0	0	0.0189807	0	0.00949037	0	0	0	0	0.0189807	0	0	0	0	0	0	0	0
Chiayiivirga	0	0	0	0	0	0	0	0	0	0	0	0	0	0	0	0	0	0	0	0	0	0	0	0	0	0	0	0	0	0	0	0	0	0	0	0	0	0	0	0	0	0	0	0	0	0	0	0	0
Chitinophaga	0	0	0	0.00949037	0	0	0	0	0	0	0	0	0.00949037	0	0	0	0	0.0189807	0.00949037	0	0	0	0	0	0	0	0	0	0	0	0	0	0	0	0.00949037	0	0	0	0	0	0	0	0	0	0	0	0	0.00949037	0.0379615
Chloronema	0	0	0	0	0	0	0	0	0	0	0	0	0.00949037	0	0	0	0	0	0	0	0	0	0	0	0	0.00949037	0	0	0.0284711	0	0	0	0	0	0	0.00949037	0	0	0	0	0	0	0	0	0	0	0	0	0
Chondromyces	0	0	0	0	0	0	0	0	0	0	0	0	0	0	0	0	0	0.00949037	0	0.00949037	0	0	0	0	0	0	0	0	0	0.0189807	0	0	0	0	0	0	0	0	0	0	0	0	0	0	0	0	0	0	0
Chryseobacterium	0.00949037	0	0	0	0	0	0	0	0	0.0284711	0	0.0284711	0	0	0.0189807	0	0.00949037	0	0	0	0	0	0	0	0	0	0	0	0	0	0	0.00949037	0	0	0	0	0	0	0	0.218278	0	0	0	0	0.00949037	0.0189807	0	0	0
Chryseolinea	0	0	0	0	0	0	0	0	0	0	0	0	0	0	0	0	0	0	0	0	0	0	0	0	0	0	0	0	0	0	0	0	0	0	0	0	0	0	0	0	0	0	0	0	0	0	0	0	0
Chthoniobacter	0.436557	0.427067	0.379615	0.275221	0.429031	0.275221	0.199298	0.208788	0.484009	0.351144	0.417576	0.294201	0.332163	0.721268	0.218278	0.113884	0.379615	0.427067	0.502989	0.142356	0.227769	0.550441	0.227769	0.408086	0.142356	0.51248	0.52197	0.702287	0.322672	0.559932	0.180317	0.151846	0.408086	0.398595	0.227769	0.25624	0.77821	0.303692	0.26573	0.578912	0.275221	0.389105	0.408086	0.502989	0.24675	0.446047	0.180317	0.25624	0.465028
Chthonomonas	0	0.00949037	0.00949037	0	0	0	0	0	0	0	0	0	0	0	0	0	0.00949037	0	0	0	0	0	0	0	0	0	0	0	0	0	0	0	0	0	0.00949037	0	0.00949037	0.00949037	0	0.0474518	0	0	0.00949037	0.00949037	0	0.0189807	0.00949037	0	0.0189807
Chungangia	0	0	0	0	0	0	0	0	0	0	0	0	0	0	0	0	0	0	0	0	0	0	0	0	0	0	0	0	0	0	0	0	0	0	0	0	0	0	0	0	0	0	0	0	0	0	0	0	0
Citricoccus	0	0	0	0	0	0	0	0	0	0	0	0	0	0	0	0	0	0	0	0.00949037	0	0	0	0	0	0	0	0	0	0	0	0	0	0	0	0	0	0	0.00949037	0	0	0	0	0	0.0189807	0	0	0	0
Citrifermentans	0	0	0.00949037	0	0.0357526	0.00949037	0.0189807	0	0	0.00949037	0.00949037	0.0189807	0.0284711	0.00949037	0	0	0	0.00949037	0	0	0.0189807	0.00949037	0	0	0	0.0284711	0	0.0189807	0.0189807	0	0.00949037	0	0.00949037	0	0.00949037	0.0189807	0.170827	0.123375	0.0664326	0.104394	0.0569422	0.142356	0.0569422	0.0854133	0.0949037	0.180317	0.161336	0.142356	0.161336
Citrobacter	0	0	0	0	0	0	0	0	0	0	0	0	0	0	0	0	0	0	0	0	0	0	0	0	0	0	0	0	0	0	0	0	0	0	0	0	0	0	0	0	0	0	0	0	0	0	0	0	0
Cloacibacterium	0	0	0	0	0	0	0	0	0	0	0	0	0	0	0	0	0	0	0	0	0	0	0	0	0	0	0	0	0	0	0	0	0	0	0	0	0	0	0	0	0	0	0	0	0	0	0	0	0
Clostridioides	0	0	0	0	0	0	0	0	0	0	0	0	0	0	0	0	0	0	0	0	0	0	0	0	0	0	0	0	0	0	0	0	0	0	0	0	0	0	0	0	0	0	0	0	0	0	0	0	0
Clostridium_sensu_stricto_1	0.0664326	0.0284711	0.0569422	0.00949037	0.107258	0.0189807	0.0284711	0.0854133	0.0854133	0.0949037	0.0664326	0.0854133	0.0759229	0.189807	0.151846	0.0664326	0.180317	0.0854133	0.0949037	0.0474518	0.0949037	0.0379615	0.123375	0.0189807	0.0474518	0.00949037	0.0854133	0.0759229	0.0759229	0.0189807	0.0949037	0.0664326	0.0569422	0.0854133	0.0474518	0.0664326	0.645345	1.04394	0.920566	0.370124	0.863623	0.882604	0.607384	0.721268	0.901585	1.14833	0.939546	0.816172	0.996489
Cnuella	0	0	0	0	0	0	0	0	0	0	0	0	0	0	0	0	0	0	0	0	0.00949037	0	0	0	0	0	0	0	0	0	0	0	0	0	0	0	0	0	0	0	0	0	0	0	0	0	0	0	0
Cohnella	0	0	0.0474518	0.0474518	0.250268	0.0189807	0.0854133	0.0379615	0.0854133	0.142356	0.0759229	0.180317	0.237259	0.26573	0.180317	0.303692	0.275221	0.208788	0.0474518	0.151846	0.123375	0.132865	0.0854133	0.104394	0.104394	0.161336	0.294201	0.199298	0.0759229	0.113884	0.0759229	0.161336	0.0949037	0.0949037	0.104394	0.24675	0.0284711	0.0949037	0.0854133	0.104394	0.0189807	0.0569422	0.0284711	0.0949037	0.0569422	0.0569422	0.104394	0.00949037	0.0569422
Colidextribacter	0	0	0	0	0	0	0	0	0	0	0	0	0	0	0	0	0	0	0	0	0	0	0	0	0	0	0	0	0	0	0	0.0284711	0	0	0	0	0	0	0	0	0	0	0	0	0	0	0	0	0
Collinsella	0	0	0	0	0	0	0	0	0	0	0	0	0	0	0	0	0	0	0	0	0	0	0	0	0	0	0	0	0	0	0	0	0	0	0	0	0	0	0	0	0	0	0	0	0	0	0	0	0
Comamonas	0.692797	0.132865	0.0664326	0.113884	0.0715052	0.284711	0.275221	0.199298	0.00949037	0.0189807	0.0759229	0.0189807	0.0949037	0	0.00949037	0.0854133	0.0569422	0.0854133	0.0379615	0.00949037	0	0.00949037	0.00949037	0.0664326	0.189807	0.0474518	0.0569422	0.0189807	0.0379615	0.00949037	0.0189807	0.0379615	0.00949037	0.00949037	0.0189807	0.0569422	0.0284711	0.0189807	0	0.0189807	0.0189807	0.0189807	0	0.00949037	0	0.00949037	0.0189807	0.00949037	0
Commensalibacter	0	0	0	0	0	0	0	0	0	0	0	0	0	0	0	0	0	0	0	0	0	0	0	0	0	0	0	0	0	0	0	0	0	0	0	0	0	0	0	0	0	0	0	0	0	0	0	0	0
Conexibacter	0.446047	0.313182	0.484009	0.616874	0.82231	0.455538	0.635855	0.474518	0.76872	0.749739	0.711778	0.455538	0.51248	0.664326	0.616874	0.816172	0.721268	0.588403	0.559932	0.578912	0.616874	0.531461	0.730758	0.711778	0.465028	0.7877	0.616874	0.635855	0.730758	0.635855	0.664326	1.12935	0.797191	0.702287	0.683306	1.09139	1.70827	1.46152	2.1638	1.41406	1.70827	1.58489	1.80317	2.09737	1.94553	1.56591	1.61336	1.90756	1.92654
Conyzicola	0	0	0	0.00949037	0	0	0	0	0	0	0	0	0	0	0	0	0	0	0.0189807	0	0	0	0	0	0	0	0	0	0	0	0	0	0	0	0	0	0.0284711	0	0	0	0.0189807	0	0	0	0	0	0.00949037	0.00949037	0.00949037
Coprococcus	0	0	0	0	0	0	0	0	0	0	0	0	0	0	0	0	0	0	0	0	0	0	0	0	0	0	0	0	0	0	0	0	0	0	0	0	0	0	0	0	0	0	0	0	0	0	0	0	0
Coprothermobacter	0	0	0	0	0	0	0	0	0	0	0	0	0	0	0	0	0	0	0	0	0	0	0	0	0	0	0	0	0	0	0	0	0	0	0	0	0	0	0	0	0	0	0	0	0	0	0	0	0
Corallococcus	0	0	0	0	0	0	0	0	0	0	0	0	0	0	0	0	0	0	0	0	0	0	0	0	0	0	0	0	0	0	0	0	0	0	0	0	0	0.00949037	0	0	0	0	0	0	0	0	0	0	0
Corynebacterium	0	0	0	0.0569422	0	0.00949037	0.0189807	0.0189807	0.00949037	0.0379615	0.0379615	0	0.00949037	0	0	0.00949037	0.0189807	0.0189807	0	0	0.00949037	0.00949037	0	0.0189807	0.0189807	0.00949037	0.00949037	0.0284711	0.0189807	0	0	0.0284711	0	0	0.00949037	0.00949037	0	0	0.00949037	0.00949037	0.0189807	0.00949037	0	0	0	0	0.0189807	0	0.00949037
Coxiella	0	0.00949037	0.0189807	0	0	0.00949037	0.00949037	0	0	0	0	0.00949037	0	0	0	0	0.00949037	0	0	0	0	0	0	0	0	0	0	0.00949037	0	0	0	0	0	0	0.00949037	0	0.00949037	0	0	0.00949037	0	0	0	0	0	0	0	0	0
Crassaminicella	0	0	0	0	0	0	0	0	0	0	0	0	0	0	0	0	0	0	0	0	0	0	0	0	0	0	0	0	0	0	0	0	0	0	0	0	0	0	0	0	0	0	0	0	0	0	0	0	0
Craurococcus-Caldovatus	0.104394	0.0284711	0.00949037	0.0949037	0.0357526	0.0474518	0.104394	0.0379615	0.26573	0.275221	0.189807	0.446047	0.151846	0.322672	0.227769	0.237259	0.284711	0.303692	0.180317	0.313182	0.322672	0.199298	0.360634	0.208788	0.0379615	0.389105	0.237259	0.227769	0.189807	0.284711	0.218278	0.218278	0.237259	0.313182	0.26573	0.322672	0.00949037	0	0	0	0	0.0189807	0	0.0284711	0.0189807	0.00949037	0	0	0.00949037
Crenobacter	0	0	0	0	0	0	0	0	0	0	0	0	0	0	0	0	0	0	0	0	0	0	0	0	0	0	0	0	0	0	0	0	0	0	0	0	0	0	0	0	0	0	0	0	0	0	0	0	0
Crenothrix	0	0	0	0	0	0	0	0	0	0	0	0	0	0	0	0	0	0	0	0	0	0	0	0	0	0	0	0	0	0	0	0	0	0	0	0	0	0	0	0	0	0	0	0	0	0	0	0	0
Crinalium_SAG_22.89	0	0.00949037	0	0	0	0	0	0	0	0	0	0	0	0	0	0	0	0	0	0	0	0	0	0	0	0	0	0	0	0	0	0	0	0	0	0	0	0	0	0	0	0	0	0	0	0	0.00949037	0	0
Crocinitomix	0	0	0.0379615	0	0	0	0	0	0	0	0	0	0	0	0	0	0	0	0	0	0	0	0	0	0	0	0	0	0	0.00949037	0	0	0	0	0.00949037	0	0	0.00949037	0	0	0	0	0	0	0	0	0	0	0
Crossiella	0	0	0	0	0	0	0	0	0.00949037	0	0	0	0	0	0	0	0	0	0.00949037	0	0	0.00949037	0	0	0	0	0	0	0	0	0	0	0	0	0	0	0	0	0	0.00949037	0	0	0	0	0.00949037	0	0	0	0
Cryobacterium	0	0	0	0	0.0357526	0.00949037	0	0	0	0.00949037	0	0.00949037	0.0284711	0.00949037	0	0	0	0.00949037	0	0	0	0.00949037	0.00949037	0	0	0	0	0	0	0	0	0	0	0.00949037	0	0	0	0	0	0	0.00949037	0	0.00949037	0	0	0	0.00949037	0.0189807	0
Cryptanaerobacter	0.0474518	0	0.00949037	0.0474518	0	0.0854133	0	0.0664326	0.0664326	0.0474518	0.0284711	0.0949037	0.0949037	0.0569422	0.0284711	0.123375	0.113884	0.0664326	0.0474518	0.113884	0.104394	0.113884	0.0189807	0.0949037	0.104394	0.161336	0.0759229	0.142356	0.00949037	0.113884	0.0949037	0.142356	0.0569422	0.0284711	0.0569422	0.104394	0	0.00949037	0	0	0	0	0.00949037	0	0	0	0	0	0.0189807
Cupriavidus	0	0	0	0	0	0	0	0	0	0	0	0	0.00949037	0	0	0	0	0	0	0	0.00949037	0	0	0	0	0	0	0	0	0	0	0	0	0	0	0	0	0	0	0	0	0	0	0	0	0	0	0.00949037	0
Curtobacterium	0.00949037	0	0	0	0	0	0	0	0	0	0	0	0	0	0	0	0	0	0	0	0	0	0	0	0	0	0	0	0	0	0	0	0	0	0	0	0	0	0.00949037	0	0	0	0	0	0	0	0.00949037	0	0
Curvibacter	0	0	0	0	0	0	0	0	0	0	0	0	0	0	0	0.00949037	0	0	0	0	0	0	0	0	0	0	0	0	0	0	0	0	0	0	0	0	0	0	0	0	0	0	0	0	0	0	0	0	0
Cutibacterium	0	0.0569422	0	0	0	0.0284711	0	0	0.00949037	0	0	0	0	0	0	0	0	0	0	0	0	0	0	0	0	0	0	0	0	0	0	0	0	0	0	0	0	0	0	0	0	0	0	0	0	0	0	0	0
Cycloclasticus	0	0	0	0	0	0	0	0	0	0	0	0	0	0	0	0	0	0	0	0	0	0	0	0	0	0	0	0	0	0	0	0	0	0	0	0	0	0	0	0	0	0	0	0	0	0	0	0	0
Cylindrospermum_PCC-7417	0.00949037	0.00949037	0.0759229	0	0.107258	0.00949037	0.0379615	0	0.00949037	0.0284711	0.00949037	0	0.0189807	0.0759229	0	0.0379615	0.0189807	0.0189807	0.0284711	0.0284711	0.00949037	0.0569422	0.0189807	0.0379615	0	0.00949037	0.00949037	0.0949037	0.00949037	0.0189807	0.00949037	0	0.0284711	0.0189807	0	0	0.00949037	0	0.00949037	0	0.00949037	0	0.00949037	0.00949037	0.00949037	0	0	0.00949037	0
Cylindrospermum_SAG_11.82	0	0	0	0	0	0	0	0	0	0	0	0	0	0	0	0	0	0.0284711	0	0	0	0	0	0	0	0	0	0.0284711	0	0	0	0	0	0	0	0	0	0	0	0	0	0	0	0	0	0	0	0	0
Cystobacter	0	0	0	0	0	0.00949037	0	0	0	0	0	0	0	0	0	0	0	0.00949037	0	0	0	0	0	0	0	0	0	0	0	0	0	0	0	0	0	0	0	0	0	0	0	0	0	0	0	0	0	0	0
Cytophaga	0	0	0	0	0	0	0	0	0	0.0284711	0	0.00949037	0	0.00949037	0	0	0.00949037	0	0	0	0.00949037	0	0.00949037	0.0474518	0.00949037	0	0	0.0189807	0	0	0.00949037	0	0	0	0.00949037	0.0189807	0	0	0	0	0.00949037	0.00949037	0	0	0	0	0	0	0
Dactylosporangium	0.0189807	0.0189807	0.0474518	0	0	0.0189807	0.00949037	0.0474518	0.151846	0.132865	0.0854133	0.104394	0.0284711	0.237259	0.0759229	0.104394	0.0759229	0.123375	0.123375	0.0569422	0.123375	0.0759229	0.0474518	0.0664326	0.0379615	0.104394	0.284711	0.208788	0.123375	0.113884	0.0474518	0.0569422	0.0569422	0.0854133	0.0664326	0.123375	0.0569422	0.0379615	0.0474518	0.0949037	0.113884	0.104394	0.0949037	0.113884	0.132865	0.161336	0.0759229	0.113884	0.142356
Dechloromonas	0	0.0474518	0	0	0	0	0	0	0	0	0	0	0	0	0	0	0.0284711	0	0	0	0	0	0	0	0	0	0	0	0	0	0	0	0	0	0	0	0	0	0.0189807	0.00949037	0	0	0.0189807	0	0.00949037	0.0284711	0	0.00949037	0
Defluviicoccus	0	0	0	0	0	0	0	0.0284711	0	0	0	0	0	0	0.00949037	0	0	0	0	0	0	0	0	0	0	0.00949037	0	0	0	0	0	0	0	0	0	0	0.00949037	0.0664326	0.170827	0.170827	0.0759229	0.123375	0.151846	0.0284711	0.0759229	0.142356	0.0854133	0.123375	0.0949037
Defluviitalea	0	0	0	0	0	0	0	0	0	0	0	0	0	0	0	0	0	0	0	0	0	0	0	0	0	0	0	0	0.00949037	0	0	0	0	0	0.00949037	0	0	0	0	0	0	0	0	0	0	0	0	0	0
Dehalobacter	0	0	0	0	0	0	0	0	0	0	0	0	0	0	0	0	0	0	0	0	0	0	0	0	0	0	0.00949037	0	0	0	0	0	0	0	0.00949037	0	0	0	0	0	0	0	0	0	0	0	0	0	0
Dehalobacterium	0	0	0	0	0	0	0	0	0	0	0	0	0	0	0	0	0	0	0	0	0	0	0	0	0	0	0	0	0	0	0	0	0	0	0	0	0	0	0	0	0	0	0	0	0	0	0	0	0
Dehalococcoides	0.0189807	0	0	0	0	0	0	0	0	0	0	0	0	0.0284711	0	0	0	0.00949037	0	0	0	0	0	0.00949037	0	0.00949037	0	0.0189807	0	0	0	0	0	0	0	0.0189807	0	0	0	0	0	0	0	0	0	0	0	0	0
Deinococcus	0	0.0189807	0	0	0	0	0	0	0	0	0	0	0	0	0	0	0	0	0.00949037	0	0	0.00949037	0	0	0	0	0	0	0	0	0	0	0	0	0	0	0	0	0	0	0	0	0	0	0	0	0	0	0
Delftia	0.132865	0.189807	0.170827	0.123375	0.14301	0.284711	0.113884	0.199298	0.113884	0.0474518	0.0949037	0.0379615	0.00949037	0.0569422	0.0569422	0.0474518	0.0474518	0.0379615	0.0284711	0.0474518	0.0189807	0.0664326	0.0284711	0.0949037	0.332163	0.0854133	0.0759229	0.0189807	0.123375	0.0189807	0.0189807	0.151846	0.0284711	0.0664326	0.0189807	0	0.0379615	0	0.0284711	0.132865	0.0569422	0.0379615	0.104394	0.0759229	0.0759229	0.0379615	0.0284711	0.0759229	0.0189807
Demequina	0	0	0	0	0	0	0	0	0	0	0	0	0	0	0	0.00949037	0	0	0	0	0	0	0	0	0	0	0	0	0	0	0	0	0	0	0	0	0	0.00949037	0	0	0	0	0	0	0	0.00949037	0	0	0
Desertibacter	0	0	0	0	0	0	0	0	0	0	0	0	0	0	0	0	0	0	0	0	0	0	0	0	0	0	0	0	0	0.00949037	0	0	0	0	0	0	0	0	0	0	0	0	0	0	0	0	0	0	0
Desmonostoc_PCC-6302	0	0	0	0	0	0	0	0	0	0.0379615	0.00949037	0	0.00949037	0.00949037	0	0	0	0	0	0	0	0.00949037	0	0.0189807	0	0	0.00949037	0	0	0.0189807	0.0189807	0	0	0	0	0	0.00949037	0	0	0.00949037	0	0	0	0	0	0	0	0	0
Desulfallas-Sporotomaculum	0	0	0.0189807	0	0	0	0.00949037	0	0	0.00949037	0	0.00949037	0.0189807	0	0	0.00949037	0	0.0284711	0	0	0	0.00949037	0	0	0	0.00949037	0.0189807	0.0189807	0	0.00949037	0	0	0	0.0189807	0.00949037	0	0	0.0189807	0	0	0.0284711	0	0	0.0189807	0	0	0	0	0.00949037
Desulfatiglans	0	0	0	0	0	0	0	0	0.00949037	0	0	0	0	0	0	0	0	0	0	0	0	0	0	0	0	0	0	0	0	0	0	0	0	0	0	0	0	0	0	0	0	0	0	0	0	0	0	0.00949037	0
Desulfitibacter	0.00949037	0	0.00949037	0	0	0.00949037	0	0	0.00949037	0	0	0.0189807	0.00949037	0.00949037	0.0189807	0.0379615	0.0189807	0.00949037	0.00949037	0.0284711	0	0	0.0379615	0	0	0.0189807	0	0.0284711	0.00949037	0	0.0284711	0	0	0.00949037	0.0284711	0.00949037	0	0	0	0	0	0	0	0	0.0189807	0	0	0	0
Desulfitispora	0	0	0	0	0	0	0	0	0	0	0	0	0	0	0	0	0	0	0	0	0	0	0	0	0	0	0	0	0	0	0	0	0	0	0	0	0	0	0	0	0	0	0	0	0	0	0	0	0
Desulfitobacterium	0	0	0	0	0	0	0	0	0	0	0	0	0.0379615	0	0.0189807	0.00949037	0	0	0	0.00949037	0	0	0.00949037	0	0	0.00949037	0	0.0189807	0.00949037	0	0	0	0	0	0	0.0189807	0.0189807	0.0189807	0	0	0.0379615	0.0284711	0	0.00949037	0.0189807	0.00949037	0.00949037	0.0189807	0
Desulfobacca	0	0	0	0	0	0	0	0	0	0	0	0	0	0	0	0	0	0	0	0	0	0	0	0	0	0	0	0	0	0	0	0	0	0	0	0	0	0	0	0	0	0	0	0	0	0	0	0	0
Desulfobulbus	0	0	0	0	0	0	0	0	0	0	0	0	0	0	0	0	0	0	0	0	0	0	0	0	0	0	0	0.00949037	0	0	0	0	0	0	0	0	0	0	0	0	0	0	0	0.0189807	0.00949037	0	0	0.00949037	0
Desulfocapsa	0	0	0.0474518	0	0	0	0	0	0	0	0	0	0	0	0	0	0	0	0.0189807	0	0	0	0.00949037	0.0189807	0	0	0	0.00949037	0.00949037	0.00949037	0	0	0	0	0	0	0	0.00949037	0.0189807	0.00949037	0.00949037	0	0.0189807	0.00949037	0.00949037	0	0.0189807	0.0284711	0
Desulfoconvexum	0.00949037	0	0	0	0	0	0	0	0	0	0	0	0	0	0	0	0	0	0	0	0	0	0	0	0	0	0	0	0	0	0	0	0	0	0	0	0	0	0	0	0	0	0	0	0	0	0	0	0
Desulfofarcimen	0	0	0	0	0	0	0	0	0	0	0	0	0	0	0	0.0189807	0	0	0.00949037	0.0189807	0.00949037	0	0	0	0	0.0189807	0	0	0	0.00949037	0	0	0	0	0	0	0	0	0	0	0	0	0	0.00949037	0	0	0	0.00949037	0.00949037
Desulfohalotomaculum	0	0	0.00949037	0	0	0	0	0	0	0	0.00949037	0.0189807	0	0	0.0189807	0.0284711	0	0	0.00949037	0	0	0	0.00949037	0.0379615	0.0189807	0.00949037	0.0379615	0.0284711	0	0.0189807	0.00949037	0.0474518	0.00949037	0	0.00949037	0.0379615	0.00949037	0	0	0	0	0	0	0	0	0.00949037	0	0.0189807	0.00949037
Desulfonispora	0	0	0	0	0	0	0	0	0	0	0	0	0	0	0	0	0	0	0	0	0	0	0	0	0	0	0	0	0	0	0	0	0	0	0	0	0	0	0	0	0	0	0	0	0	0	0	0	0
Desulfopila	0	0	0	0	0	0	0	0	0	0	0	0	0	0	0	0	0	0	0	0	0	0	0	0	0	0	0	0	0	0	0	0	0	0	0	0	0	0	0	0	0	0	0	0	0	0	0	0	0
Desulfosporosinus	0.00949037	0.0474518	0	0.0189807	0.0715052	0.0189807	0.00949037	0.0474518	0.0759229	0.0379615	0.0759229	0.0759229	0.0569422	0.104394	0.0474518	0.0664326	0.0949037	0.0474518	0.0189807	0.0569422	0.0189807	0.0474518	0.0284711	0.0379615	0.132865	0.0664326	0.227769	0.0569422	0.104394	0.0569422	0.00949037	0.0189807	0.00949037	0.0189807	0.0569422	0.0664326	0.0664326	0.0569422	0.113884	0.0284711	0.113884	0.0759229	0.104394	0.0664326	0.0759229	0.0664326	0.0569422	0.0569422	0.0664326
Desulfotomaculum	0	0	0	0	0.0715052	0	0	0	0	0	0	0	0	0	0.00949037	0	0	0	0	0	0	0	0	0	0	0.00949037	0	0	0	0	0	0	0	0	0	0	0	0	0	0	0	0	0	0	0.00949037	0	0	0	0
Desulfovibrio	0	0.00949037	0	0	0	0	0	0	0	0	0	0	0	0.00949037	0	0	0.00949037	0	0	0	0	0	0	0.0189807	0	0	0	0	0.00949037	0	0.00949037	0	0	0	0	0	0	0	0	0	0	0	0	0	0	0.0284711	0	0.00949037	0
Desulfovirga	0	0.00949037	0	0	0	0	0	0	0	0	0	0	0	0	0	0	0.0189807	0	0	0	0	0	0	0	0	0	0	0	0	0	0	0	0	0	0	0	0	0	0	0	0	0	0	0	0	0	0	0	0
Desulfuribacillus	0	0	0	0	0	0	0	0	0	0	0	0	0	0	0	0	0	0	0	0	0	0	0	0	0	0	0	0.00949037	0	0	0	0	0	0	0	0	0	0	0	0	0	0	0	0	0	0	0	0	0
Desulfurispora	0	0	0	0	0	0.00949037	0	0	0	0.00949037	0	0	0	0	0	0.0284711	0.00949037	0.00949037	0	0	0	0	0.0284711	0	0	0	0	0	0	0	0	0	0	0.00949037	0.00949037	0	0	0	0	0	0	0	0	0	0	0	0	0	0
Desulfuromonas	0	0	0	0	0.0357526	0.0379615	0	0.0284711	0.0284711	0.0189807	0	0.0284711	0.0189807	0.0189807	0	0	0	0.0189807	0.0284711	0.0189807	0.0189807	0.0284711	0.0189807	0.00949037	0.00949037	0.00949037	0.0284711	0.0189807	0.0284711	0.0284711	0	0.00949037	0.00949037	0.0379615	0.00949037	0.0379615	0	0.00949037	0	0	0	0	0.0189807	0	0.0189807	0	0	0.00949037	0.00949037
Dethiobacter	0	0	0	0	0	0	0.0189807	0	0.00949037	0	0	0.00949037	0	0.00949037	0	0.0379615	0.00949037	0.00949037	0.00949037	0	0.00949037	0	0.00949037	0	0	0	0	0.00949037	0.0379615	0	0.0189807	0	0	0	0.0189807	0.00949037	0	0	0	0	0	0	0	0	0	0	0.00949037	0.00949037	0
Devosia	0	0	0.0759229	0.0284711	0.0357526	0.00949037	0	0.0284711	0.0474518	0	0.0569422	0	0.00949037	0.0189807	0	0.00949037	0.00949037	0.0474518	0	0.0284711	0.00949037	0	0	0	0.0474518	0	0	0	0	0.0284711	0.00949037	0	0	0.00949037	0.0284711	0	0.0379615	0.0284711	0.0569422	0.0664326	0.104394	0.0474518	0.0189807	0.0949037	0.00949037	0	0.0949037	0.0474518	0.0569422
Dietzia	0	0	0	0	0	0	0	0	0	0	0	0	0	0	0	0	0	0	0	0	0	0	0	0	0	0	0	0	0	0	0	0	0	0	0	0	0	0	0	0	0	0	0	0	0	0	0	0	0
Dinghuibacter	0	0.0284711	0	0	0	0	0	0	0	0	0	0	0	0	0	0	0	0	0	0	0	0	0	0	0.00949037	0	0	0	0	0	0	0	0	0	0.00949037	0	0	0	0	0	0	0	0	0	0	0	0	0	0
Dokdonella	0	0	0	0	0	0	0	0	0	0.00949037	0	0	0	0	0	0	0	0	0	0	0	0	0	0	0	0	0	0	0	0	0	0	0	0	0	0.0189807	0.0189807	0.00949037	0.00949037	0.0284711	0.0284711	0	0.0189807	0.0189807	0	0.00949037	0.00949037	0.00949037	0.00949037
Domibacillus	0.0284711	0.0664326	0.0379615	0.0854133	0.0715052	0.0284711	0.00949037	0.0189807	0.25624	0.142356	0.0474518	0.104394	0.189807	0.151846	0.25624	0.26573	0.237259	0.24675	0.113884	0.113884	0.104394	0.0759229	0.170827	0.132865	0.0854133	0.208788	0.227769	0.161336	0.0569422	0.123375	0.170827	0.0759229	0.0474518	0.0664326	0.0759229	0.26573	0.113884	0.199298	0.113884	0.123375	0.142356	0.113884	0.208788	0.0949037	0.113884	0.0759229	0.189807	0.123375	0.0854133
Dongia	0	0.0474518	0	0.0854133	0	0.0759229	0.00949037	0.0284711	0	0.00949037	0	0.00949037	0	0	0.0189807	0	0	0.0284711	0.00949037	0.0189807	0	0	0	0	0.0759229	0	0	0	0.00949037	0.00949037	0	0.0664326	0.0189807	0.0379615	0.0284711	0	0	0.00949037	0	0.00949037	0.00949037	0	0.00949037	0	0	0.0189807	0.00949037	0	0.00949037
Duganella	0	0.0284711	0.0189807	0.00949037	0.0357526	0.0379615	0.0189807	0	0.0949037	0.00949037	0.00949037	0	0.0189807	0	0.0284711	0	0	0	0.00949037	0	0	0.0379615	0.00949037	0	0	0	0	0	0.00949037	0.0664326	0	0.0189807	0.0189807	0.00949037	0	0	0.0189807	0	0	0.0854133	0	0	0.00949037	0	0.0189807	0.0189807	0.0189807	0	0
Dyadobacter	0.0664326	0.00949037	0	0.00949037	0.0357526	0.00949037	0.0664326	0	0.0474518	0	0.0379615	0	0	0	0	0	0	0.00949037	0.00949037	0	0	0	0	0.0189807	0	0.00949037	0	0	0.00949037	0	0	0.0189807	0.0284711	0.00949037	0.0189807	0	0	0	0	0.0284711	0	0.00949037	0	0.0189807	0	0	0	0	0
Dysgonomonas	0	0	0	0	0	0	0	0	0	0	0	0	0	0	0	0	0	0	0	0	0	0	0	0	0	0	0	0	0	0	0	0	0	0	0	0	0	0	0	0	0	0	0	0	0	0	0	0	0
Edaphobacter	0	0	0	0	0	0	0	0	0	0	0	0	0	0	0	0	0	0	0	0	0	0	0	0	0	0	0	0	0	0	0	0	0	0	0	0	0	0	0	0	0	0	0	0	0	0	0	0	0
Edaphobaculum	0.123375	0.0569422	0.275221	0.142356	0.0715052	0.0854133	0.0189807	0.0379615	0	0.0189807	0.113884	0.0284711	0.0189807	0.0474518	0.00949037	0.00949037	0.0284711	0.0284711	0.0284711	0	0.0284711	0.0569422	0.00949037	0	0.00949037	0.0474518	0.0284711	0.0284711	0.0189807	0	0.0189807	0	0.0189807	0.0189807	0.0664326	0.00949037	0.0664326	0.113884	0.132865	0.132865	0.161336	0.00949037	0.104394	0.113884	0.0569422	0.0664326	0.0474518	0.170827	0.0569422
Effusibacillus	0	0	0	0	0	0	0	0	0	0	0	0	0	0	0	0	0	0	0	0	0	0	0	0	0	0	0	0	0	0	0	0	0	0	0	0	0	0	0	0	0	0	0	0	0	0	0	0	0
Egicoccus	0	0	0	0	0	0	0	0	0	0	0	0	0	0	0	0	0	0	0	0	0	0	0	0	0	0	0	0	0	0	0	0	0	0	0	0	0	0	0	0	0	0	0	0	0	0	0	0	0
Eisenbergiella	0	0	0	0	0	0	0	0	0	0	0	0	0	0	0	0	0	0	0	0	0	0	0	0	0	0	0	0	0	0	0	0	0	0	0	0	0	0	0	0	0	0	0	0	0	0	0	0	0
Emticicia	0	0	0	0	0	0	0	0	0	0	0	0	0	0	0	0	0	0	0	0	0	0	0	0	0	0	0	0	0	0	0	0	0	0	0	0	0	0	0	0	0	0	0	0	0	0	0	0	0
Endomicrobium	0	0	0	0	0	0	0	0	0	0.0189807	0	0.0284711	0.00949037	0.00949037	0	0	0	0.0189807	0	0	0.00949037	0	0	0.0284711	0	0	0	0	0.0189807	0	0	0	0	0	0	0	0.00949037	0	0	0	0	0	0	0.00949037	0	0	0	0	0
Ensifer	0	0.00949037	0.00949037	0	0	0	0.0189807	0	0.00949037	0.00949037	0.0569422	0.00949037	0.00949037	0.0569422	0.00949037	0.0189807	0.0189807	0.0284711	0.00949037	0.0569422	0.0284711	0.0474518	0.0189807	0	0	0.00949037	0.00949037	0.0474518	0.0189807	0.0189807	0.0379615	0	0.0189807	0.00949037	0.00949037	0.00949037	0	0	0	0	0	0	0	0	0	0	0	0	0
Enterobacter	0.0854133	0.142356	0.151846	0.189807	0.107258	0.170827	0.132865	0.199298	0.0474518	0.0189807	0.0379615	0	0.0189807	0.00949037	0	0.0284711	0.0284711	0	0.0189807	0.0189807	0.00949037	0.00949037	0.00949037	0.0569422	0.161336	0.0189807	0.0474518	0	0.0569422	0.0284711	0.00949037	0.0284711	0.0189807	0.00949037	0.00949037	0	0.00949037	0.0189807	0	0.0189807	0.00949037	0.0189807	0.00949037	0.0284711	0	0.0189807	0	0.0189807	0
Enterococcus	0.0284711	0.00949037	0.0759229	0.0284711	0.0357526	0.0474518	0.132865	0.0474518	0.0474518	0	0	0.00949037	0	0	0	0	0	0	0	0.00949037	0	0.0474518	0	0.0379615	0.0474518	0	0	0	0.00949037	0	0.00949037	0	0	0	0	0	0	0	0	0	0.0189807	0	0	0.0189807	0	0	0	0	0
Enterorhabdus	0	0	0	0	0	0	0	0	0	0	0	0	0	0	0	0	0	0	0	0	0	0	0	0	0	0	0	0	0	0	0	0	0	0	0	0	0	0	0	0	0	0	0	0	0	0	0	0	0
Epulopiscium	0	0	0	0	0	0	0	0	0	0	0	0	0	0	0	0	0	0	0	0	0	0	0	0	0	0	0	0	0	0	0	0	0	0	0	0	0	0	0	0	0	0.00949037	0	0	0	0	0.00949037	0	0
Erysipelatoclostridium	0	0	0.00949037	0	0	0	0	0	0	0	0	0	0.00949037	0	0	0	0.0189807	0	0	0	0	0	0	0	0	0	0	0	0	0	0.0284711	0	0	0	0	0	0	0	0	0	0	0	0	0	0	0	0	0	0
Erysipelothrix	0	0	0	0	0	0	0	0	0	0	0	0	0	0	0	0	0	0	0	0	0	0	0	0	0	0	0	0	0	0	0	0	0	0	0	0	0	0	0	0	0	0	0	0	0	0	0	0	0
Erythrobacter	0	0	0	0	0	0	0	0	0	0	0	0.0284711	0.00949037	0	0	0	0	0	0	0	0	0	0	0	0	0	0	0.00949037	0	0	0	0	0	0	0	0	0	0	0	0	0	0	0	0	0	0	0	0	0
Escherichia-Shigella	0.00949037	0	0.00949037	0	0	0.0284711	0	0.00949037	0	0.00949037	0	0	0	0	0	0	0	0	0	0	0	0	0	0	0.00949037	0	0	0	0	0.00949037	0.00949037	0	0	0	0	0	0	0	0	0	0	0	0	0	0	0	0	0	0
Ethanoligenens	0	0	0	0	0	0	0	0	0	0	0	0	0	0	0	0	0	0	0	0	0	0	0	0	0	0	0	0	0	0	0	0	0	0	0	0	0	0	0	0	0	0	0	0	0.00949037	0	0	0.00949037	0
Eubacterium	0	0	0	0	0	0	0	0	0	0	0	0	0	0	0	0	0	0	0	0	0	0	0	0	0	0	0	0	0	0	0	0	0	0	0	0	0	0	0	0	0	0	0	0	0	0	0	0	0
Euzebya	0	0.0284711	0	0	0	0.00949037	0	0.0189807	0.0189807	0.00949037	0.0189807	0	0	0	0	0	0	0	0	0	0.00949037	0.00949037	0	0	0.0379615	0	0	0	0.0189807	0.0189807	0	0.0189807	0.00949037	0.00949037	0	0.0189807	0	0	0	0	0	0	0	0	0	0	0	0	0
Exiguobacterium	0	0	0	0	0	0	0	0	0	0	0	0	0	0	0	0	0	0	0	0	0	0	0.00949037	0	0	0	0	0	0	0	0	0	0	0	0	0	0	0	0	0	0	0	0	0	0	0	0	0	0
Falsirhodobacter	0	0	0	0	0	0	0	0	0	0	0	0	0	0	0	0	0	0	0	0	0	0	0	0	0	0	0	0	0	0	0	0	0	0	0	0	0	0	0.0284711	0	0	0	0	0	0	0	0	0	0
Falsochrobactrum	0	0	0	0	0	0	0	0	0	0	0	0	0	0	0	0	0	0	0	0	0	0	0	0	0	0	0	0	0	0	0	0	0	0	0	0	0	0	0	0	0	0	0	0	0	0	0	0	0
Ferruginibacter	0.180317	0.151846	0.170827	0.227769	0.0357526	0.170827	0.199298	0.24675	0.0474518	0.104394	0.170827	0.151846	0.0759229	0.0284711	0.0379615	0.0569422	0.0854133	0.0379615	0.0854133	0.0949037	0.0759229	0.113884	0.0379615	0.0284711	0.0664326	0.0664326	0.0854133	0.0379615	0.123375	0.0284711	0.0949037	0.113884	0.0759229	0.0379615	0.0284711	0	0.0379615	0.0474518	0.0949037	0.170827	0.113884	0.0664326	0.0759229	0.0569422	0.0664326	0.0189807	0.0569422	0.0379615	0.0664326
Fibrella	0	0	0	0	0	0	0	0	0	0	0	0	0	0	0	0	0	0	0	0	0	0	0	0	0	0	0	0	0	0	0	0	0	0	0	0	0	0	0	0	0	0	0	0	0	0	0	0	0
Fictibacillus	0	0	0	0	0	0	0	0	0	0	0.00949037	0	0	0	0	0.00949037	0.00949037	0	0	0	0	0	0	0.00949037	0	0	0	0	0.00949037	0.00949037	0	0	0	0.0284711	0.00949037	0.00949037	0	0	0	0	0	0	0.00949037	0	0	0	0	0	0
Filomicrobium	0.0284711	0	0	0	0.0357526	0.00949037	0.00949037	0	0	0	0	0	0	0	0	0.00949037	0.00949037	0	0	0	0.0189807	0.00949037	0	0	0	0.00949037	0.0189807	0.0189807	0	0.00949037	0	0.00949037	0	0.00949037	0.0284711	0.00949037	0	0.00949037	0	0	0	0	0.00949037	0	0.00949037	0	0	0	0
Fimbriiglobus	0	0	0	0	0	0	0	0.00949037	0.00949037	0	0.00949037	0	0	0	0.0189807	0	0	0.0189807	0.0189807	0	0	0.00949037	0	0.0284711	0.00949037	0.00949037	0.0189807	0	0	0.00949037	0	0	0.00949037	0	0	0	0.0379615	0.00949037	0	0.0189807	0.00949037	0	0.00949037	0.00949037	0.00949037	0.0284711	0	0.0379615	0.0379615
Finegoldia	0	0.00949037	0	0	0	0	0	0	0	0	0	0	0	0	0	0	0	0	0	0	0	0	0	0	0	0	0	0	0	0	0	0	0	0	0	0	0	0	0	0	0	0	0	0	0	0	0	0	0
Flaviaesturariibacter	0.0854133	0.00949037	0.104394	0.00949037	0	0	0.00949037	0	0.0284711	0.0284711	0	0.0284711	0.0474518	0.0284711	0.0284711	0.00949037	0.00949037	0.00949037	0.0189807	0.00949037	0.0284711	0.0474518	0.00949037	0.00949037	0.0189807	0	0.0189807	0.00949037	0.00949037	0.0189807	0	0.00949037	0.113884	0	0	0.0189807	0	0	0	0.00949037	0.0189807	0	0.00949037	0	0	0	0	0	0
Flaviflexus	0	0	0	0	0	0	0	0	0	0	0	0	0	0	0	0	0	0	0	0	0	0	0	0	0	0	0	0	0	0	0	0	0	0	0	0	0	0	0	0	0	0	0	0	0	0	0	0	0
Flavihumibacter	0	0	0	0	0	0	0	0	0	0	0	0	0	0	0	0	0	0	0	0	0	0	0	0	0	0	0	0	0	0	0	0	0	0	0	0	0	0	0	0	0	0	0	0	0	0	0	0	0
Flavisolibacter	0.161336	0.0664326	0.341653	0.208788	0.0357526	0.227769	0.123375	0.0854133	0.0949037	0.132865	0.104394	0.0569422	0.0379615	0.0569422	0.0379615	0.0379615	0.113884	0.0664326	0.0664326	0.0569422	0.0569422	0.132865	0.00949037	0.132865	0.0474518	0.0474518	0.0189807	0.0569422	0.0284711	0.0569422	0.00949037	0.113884	0.0759229	0.0189807	0.0284711	0.0189807	0.0284711	0.0664326	0.0189807	0.0189807	0.0379615	0.0284711	0.0379615	0.0189807	0.0664326	0.0569422	0	0.0379615	0.0189807
Flavitalea	0.0949037	0.0189807	0	0	0	0	0	0.0569422	0	0.0189807	0	0	0.00949037	0	0	0	0.0284711	0.00949037	0	0	0	0	0	0.00949037	0	0.0189807	0	0	0	0	0	0	0.00949037	0	0.00949037	0	0	0	0.00949037	0.00949037	0	0.00949037	0.00949037	0	0.0189807	0	0	0.00949037	0
Flavobacterium	0.0759229	0.0949037	0.151846	0.0189807	0.0357526	0.113884	0.303692	0.123375	0.123375	0.00949037	0.0569422	0.0949037	0.0759229	0	0.0189807	0.00949037	0.0284711	0.00949037	0	0.0189807	0.0664326	0.0664326	0.00949037	0	0	0.00949037	0	0	0.0474518	0	0.0759229	0.0189807	0.0474518	0.0189807	0.0189807	0	0.0284711	0.0189807	0.0379615	0.0854133	0.0189807	0.0284711	0.0284711	0.0569422	0.00949037	0.0189807	0.00949037	0.0189807	0.0379615
Flavonifractor	0	0	0	0	0	0	0	0	0	0	0	0	0	0	0	0	0	0	0	0	0	0	0	0	0	0	0	0	0	0	0	0	0	0	0	0	0	0	0	0	0	0	0	0	0	0	0	0	0
Flexibacter	0	0	0	0	0	0	0	0	0	0	0	0	0	0	0.00949037	0	0	0	0	0	0	0	0	0	0	0	0	0	0	0	0	0	0	0	0	0	0	0	0	0	0	0	0	0	0	0	0	0	0
Flexivirga	0	0	0	0	0	0	0	0	0	0	0	0	0	0	0	0	0	0	0	0	0	0	0	0	0	0	0	0	0	0	0	0	0	0	0	0	0	0	0	0	0	0	0	0	0	0	0	0	0
Flindersiella	0	0	0	0	0	0	0	0	0	0	0	0	0	0	0	0	0	0	0	0	0	0	0	0	0	0	0	0	0	0	0	0	0	0	0	0	0	0	0	0	0	0	0	0	0	0	0	0	0
Fluviicola	0	0	0	0	0	0	0.0474518	0	0	0.00949037	0	0	0	0	0	0	0	0	0	0	0	0	0	0	0.0189807	0	0	0	0	0	0.0189807	0	0.00949037	0	0	0	0	0	0.00949037	0	0	0	0	0	0	0	0	0	0
Fontibacillus	0	0	0	0	0	0	0	0	0	0	0	0	0	0	0	0	0	0	0	0	0	0	0	0	0	0	0	0	0	0	0	0	0	0	0	0	0	0	0	0	0	0	0	0	0	0	0	0	0
Fonticella	0.00949037	0.00949037	0	0.0759229	0	0	0	0	0.0284711	0.0189807	0.00949037	0	0	0.0759229	0.0474518	0.00949037	0.0189807	0	0.0284711	0	0.00949037	0	0.00949037	0	0	0.00949037	0.00949037	0.00949037	0.0189807	0.0189807	0	0	0	0	0.00949037	0	0.0759229	0.0189807	0.0569422	0	0.0284711	0.0569422	0.0569422	0.0474518	0	0.0759229	0.0284711	0.00949037	0.00949037
Fontimonas	0	0	0	0	0	0	0	0	0	0	0	0	0	0	0	0	0	0	0	0	0	0	0	0	0	0	0	0.00949037	0	0	0	0	0	0	0	0	0	0	0	0	0	0	0	0	0	0	0	0	0
Francisella	0	0	0	0	0	0	0	0	0	0	0	0	0	0	0	0	0	0	0	0	0	0	0	0	0	0	0	0	0	0	0	0	0	0	0	0.00949037	0	0	0	0	0	0	0	0	0	0	0	0	0
Frankia	0.0189807	0	0	0	0.0357526	0.00949037	0.00949037	0	0	0.00949037	0	0	0	0.00949037	0	0	0	0.00949037	0.0189807	0	0	0.0474518	0	0	0	0	0	0	0	0.00949037	0	0	0.00949037	0	0	0.00949037	0.00949037	0.00949037	0	0.0284711	0	0.0284711	0	0.0284711	0.0189807	0.0189807	0	0	0.0284711
Friedmanniella	0.0284711	0	0	0	0	0.00949037	0	0.00949037	0	0	0	0	0	0	0	0	0	0	0	0	0	0	0	0	0	0	0	0	0.0189807	0	0	0	0	0.0189807	0	0	0	0	0	0	0	0	0	0	0	0	0	0	0
Frigoribacterium	0	0	0	0	0	0	0	0	0	0	0	0	0	0	0	0	0	0.00949037	0	0	0	0	0	0	0	0.00949037	0	0	0	0	0	0	0	0	0	0	0	0	0	0	0	0	0	0	0	0	0	0	0
Frischella	0	0	0	0	0	0	0	0	0	0	0	0	0	0	0	0	0	0	0	0	0	0	0	0	0	0	0	0	0	0	0	0	0	0	0	0	0	0	0	0	0	0	0	0	0	0	0	0	0
Frisingicoccus	0	0	0	0	0	0	0	0	0	0	0	0	0	0	0	0	0	0	0	0	0	0	0	0	0	0	0	0	0	0	0	0	0	0	0	0	0	0	0	0	0	0	0	0	0	0	0	0	0
Fulvivirga	0	0	0	0	0	0	0	0	0	0	0	0	0	0	0	0	0	0	0	0	0	0	0	0	0	0	0	0	0	0	0	0	0	0	0	0	0	0	0	0	0	0	0	0	0	0	0	0	0
Fusibacter	0	0	0	0	0	0	0	0	0	0	0	0	0	0	0	0	0	0	0	0	0	0	0	0	0	0	0	0	0	0	0	0	0	0	0	0	0	0	0	0	0	0	0	0	0	0	0	0	0
Gaiella	3.98595	2.75221	3.39755	3.71073	4.54058	2.37259	3.69175	3.65379	4.14729	3.59685	3.50195	2.50546	3.29316	2.88507	3.29316	2.91354	3.3501	2.8566	3.35959	4.07137	4.01443	3.94799	3.16029	3.95748	3.92901	3.24571	2.35361	2.60985	3.94799	3.32163	3.90054	3.3501	4.03341	4.28965	3.39755	3.21723	5.72269	5.84607	5.17225	4.76416	5.6183	4.95397	4.51741	4.44149	5.43798	3.7392	5.62779	6.24466	5.46645
Galbitalea	0.00949037	0.00949037	0.00949037	0.0189807	0.0357526	0	0.0284711	0.00949037	0	0	0.00949037	0.0189807	0.0284711	0.0284711	0	0	0.00949037	0	0.0189807	0	0	0.0189807	0	0.00949037	0	0.00949037	0	0.00949037	0.00949037	0.00949037	0.0189807	0	0	0	0	0	0.0189807	0.00949037	0.0284711	0.0379615	0.0379615	0.00949037	0.0189807	0	0.00949037	0.0379615	0.0379615	0.0379615	0.0189807
Gallicola	0	0	0	0	0	0	0	0	0	0	0	0	0	0	0	0	0	0	0	0	0	0	0	0.00949037	0	0	0	0	0	0	0	0	0	0	0	0	0	0	0	0	0	0	0	0	0	0	0	0	0
Gallionella	0	0	0	0	0	0	0	0	0	0.00949037	0	0	0	0	0	0	0	0.00949037	0	0	0	0	0	0	0.0664326	0.00949037	0	0	0	0	0	0	0	0	0	0	0	0	0	0	0	0	0	0	0	0	0	0.0284711	0
Garciella	0	0	0	0.0189807	0	0	0	0	0.00949037	0	0	0	0	0.00949037	0	0.00949037	0	0	0	0	0	0	0	0.0189807	0	0	0	0.00949037	0	0.00949037	0	0	0	0	0.0189807	0.00949037	0	0.00949037	0	0	0	0	0	0	0.00949037	0	0	0	0
Gelria	0	0	0	0	0	0	0	0	0	0	0	0	0	0.00949037	0	0	0	0.00949037	0	0	0	0	0	0	0	0	0	0	0	0	0	0	0	0	0.00949037	0	0	0	0.0189807	0	0	0	0	0	0	0	0	0	0
Geminicoccus	0	0	0.00949037	0.00949037	0	0.00949037	0.0569422	0.00949037	0.0569422	0.0284711	0.0474518	0.0664326	0.0189807	0.0284711	0.00949037	0	0.0189807	0.0284711	0.0379615	0.00949037	0.0189807	0.0379615	0.00949037	0.00949037	0.00949037	0.0854133	0.0379615	0.00949037	0.0284711	0.0379615	0	0.0189807	0.00949037	0.0284711	0.0284711	0	0.0379615	0.00949037	0	0	0.0189807	0.00949037	0.0284711	0.00949037	0.0189807	0.00949037	0	0.0474518	0.00949037
Gemmata	0.113884	0.0854133	0.25624	0.132865	0	0.199298	0.0759229	0.0949037	0	0.00949037	0.00949037	0.0379615	0.0569422	0.0854133	0.0759229	0	0.0379615	0.0949037	0.0474518	0.00949037	0.0379615	0.0569422	0.00949037	0.0189807	0.0189807	0.0189807	0.00949037	0.0284711	0.00949037	0.0664326	0.00949037	0.0189807	0.0474518	0.0379615	0.0759229	0	0.104394	0.0474518	0.0949037	0.208788	0.132865	0.0854133	0.0949037	0.170827	0.113884	0.161336	0.0379615	0.123375	0.180317
Gemmatimonas	0.0759229	0.0284711	0.0854133	0.151846	0	0.104394	0.0664326	0.104394	0.0854133	0.0664326	0.0759229	0.0474518	0.0664326	0.0759229	0.123375	0.00949037	0.0759229	0.0379615	0.0284711	0.0284711	0.0569422	0.0569422	0.0284711	0	0.113884	0.0569422	0.00949037	0	0.0284711	0.0569422	0.123375	0.151846	0	0.104394	0.0664326	0.0569422	0.0379615	0.104394	0.104394	0.360634	0.189807	0.142356	0.0474518	0.189807	0.151846	0.104394	0.113884	0.113884	0.0759229
Gemmatirosa	0.0569422	0.0284711	0	0.0284711	0	0.0189807	0.0379615	0.0474518	0.00949037	0.00949037	0.0189807	0.0474518	0	0	0.00949037	0.00949037	0	0.00949037	0.0284711	0.0189807	0	0.00949037	0.00949037	0.0379615	0	0.00949037	0	0	0	0.0189807	0.0284711	0	0	0.00949037	0	0.0189807	0	0	0	0	0	0	0	0	0	0	0.00949037	0	0
Gemmobacter	0	0	0	0	0	0	0	0	0	0	0	0	0	0	0.00949037	0	0	0.00949037	0	0	0	0	0	0	0	0.0189807	0	0	0.00949037	0.0189807	0	0	0	0	0	0.00949037	0	0	0	0	0	0	0	0	0	0	0	0	0
Geoalkalibacter	0.0854133	0	0.0379615	0.0474518	0	0	0.0189807	0.0284711	0.0664326	0.123375	0.0664326	0.0664326	0.0949037	0.0474518	0.0474518	0.104394	0.0474518	0.161336	0.142356	0.104394	0.0854133	0.104394	0.0569422	0.132865	0.0379615	0.104394	0.0949037	0.132865	0.123375	0.0759229	0.142356	0.0189807	0.0664326	0.0569422	0.0664326	0.0854133	0	0	0	0.0189807	0	0.00949037	0	0.00949037	0	0	0	0	0.00949037
Geobacillus	0	0	0	0	0	0	0	0	0	0	0	0	0	0	0	0	0	0.00949037	0	0	0	0	0	0	0	0	0	0	0	0	0	0	0	0	0	0	0	0	0	0	0	0	0	0	0	0	0	0	0
Geobacter	0.00949037	0	0	0	0.0357526	0	0	0	0	0	0	0	0	0	0.00949037	0	0	0	0	0	0.00949037	0	0	0	0.00949037	0	0	0	0	0	0	0.00949037	0	0	0	0	0.0759229	0.0569422	0.132865	0.0949037	0.0854133	0.0379615	0.0569422	0.0569422	0.0949037	0.0284711	0.00949037	0.0854133	0.0284711
Geodermatophilus	0.284711	0.132865	0.180317	0.151846	0.357526	0.25624	0.0284711	0.24675	0.436557	0.351144	0.446047	0.455538	0.465028	0.351144	0.351144	0.465028	0.408086	0.465028	0.313182	0.446047	0.303692	0.313182	0.389105	0.446047	0.0949037	0.417576	0.227769	0.351144	0.322672	0.446047	0.26573	0.341653	0.398595	0.341653	0.294201	0.303692	0.0759229	0.132865	0.0759229	0.0664326	0.0664326	0.0759229	0.0759229	0.161336	0.161336	0.0474518	0.0664326	0.0759229	0.0664326
Georgenia	0	0	0	0	0	0	0	0	0	0	0	0	0	0	0	0.00949037	0	0	0	0	0	0	0	0	0.00949037	0	0	0	0	0	0	0	0	0	0	0	0.0284711	0.0284711	0.0664326	0	0	0.00949037	0.0189807	0.00949037	0	0.0189807	0.0189807	0.0284711	0
Geosporobacter	0	0	0	0	0	0	0	0	0	0	0	0	0	0	0	0	0	0	0	0	0	0	0	0	0	0	0	0	0	0	0	0	0	0	0	0	0	0	0	0	0	0	0	0	0	0	0	0	0
Geotalea	0	0	0	0.00949037	0	0	0.00949037	0	0.0189807	0.00949037	0	0	0	0.00949037	0	0	0	0	0.00949037	0	0	0	0.00949037	0	0	0	0.00949037	0	0	0	0	0	0	0	0	0.0284711	0.00949037	0	0	0.0474518	0	0.00949037	0.0189807	0.0284711	0.0189807	0.0284711	0.0189807	0.0189807	0.00949037
Geothermomicrobium	0	0	0	0	0	0	0	0	0	0	0	0	0	0	0	0	0	0	0	0	0	0	0	0	0	0	0.00949037	0.0189807	0	0	0	0	0	0	0	0.00949037	0	0	0	0	0	0	0	0	0	0	0	0	0
Gilliamella	0	0	0	0	0	0	0	0	0	0	0	0	0	0	0	0	0	0	0	0	0	0	0	0	0	0	0	0	0	0	0	0	0	0	0	0	0	0	0	0	0	0	0	0	0	0	0	0	0
Globicatella	0	0	0	0	0	0	0	0	0	0	0	0	0	0	0	0	0	0	0	0	0	0	0	0	0	0	0	0	0	0	0	0	0	0	0	0	0	0	0	0	0	0	0	0	0	0	0	0	0
Glycomyces	0.00949037	0.00949037	0	0	0	0.0189807	0	0	0	0	0	0.0569422	0.00949037	0.00949037	0	0	0.00949037	0.00949037	0	0	0	0	0.0189807	0	0	0.0189807	0.0189807	0	0.0189807	0.0189807	0	0	0	0.0189807	0	0	0.0189807	0	0	0	0.00949037	0.00949037	0	0	0	0	0	0	0.0284711
Gordonia	0	0	0	0.00949037	0	0	0	0	0	0	0	0	0	0	0	0	0	0	0	0	0	0	0	0	0	0	0	0	0	0	0	0	0	0	0	0	0	0	0	0	0	0	0	0	0	0	0	0	0
Gottschalkia	0	0	0	0	0	0	0	0	0	0	0	0	0	0	0	0	0	0	0	0	0	0	0	0	0	0	0	0	0	0.00949037	0	0	0	0	0	0	0	0	0	0	0	0	0	0	0	0	0	0	0
Gracilibacillus	0	0	0	0	0	0	0	0	0	0	0	0	0	0	0	0	0	0	0	0	0	0.00949037	0	0	0	0	0.00949037	0	0	0	0	0.00949037	0	0	0	0	0	0	0	0	0	0	0	0	0	0	0	0	0
Gracilibacter	0	0	0	0	0	0	0	0.00949037	0	0.00949037	0.0379615	0	0.00949037	0	0.00949037	0.0189807	0.00949037	0.0189807	0.0284711	0	0.00949037	0	0.0189807	0	0	0	0	0.0189807	0	0	0	0.00949037	0.00949037	0.0189807	0	0.0189807	0.0284711	0.0189807	0.0284711	0	0	0.0284711	0.0284711	0.0284711	0.00949037	0.0189807	0.00949037	0.00949037	0.00949037
Haemophilus	0	0	0	0	0	0	0	0	0	0	0	0	0	0	0	0	0	0	0	0	0	0	0	0	0	0	0	0	0	0	0	0	0	0	0	0	0	0	0	0	0	0	0	0	0	0	0	0	0
Haliangium	0.189807	0.303692	0.474518	0.370124	0.178763	0.294201	0.51248	0.284711	0.303692	0.284711	0.303692	0.351144	0.24675	0.189807	0.313182	0.303692	0.351144	0.275221	0.341653	0.227769	0.322672	0.237259	0.284711	0.227769	0.313182	0.189807	0.284711	0.227769	0.313182	0.370124	0.341653	0.313182	0.332163	0.408086	0.417576	0.360634	0.208788	0.26573	0.26573	0.370124	0.408086	0.436557	0.284711	0.294201	0.322672	0.341653	0.303692	0.275221	0.389105
Haliscomenobacter	0	0	0	0	0	0	0	0	0	0	0	0	0	0	0	0	0	0	0	0	0	0	0	0	0	0	0	0	0	0	0	0	0	0	0	0	0	0	0	0	0	0	0	0	0	0	0	0	0
Haloactinopolyspora	0.0189807	0.0284711	0	0	0	0.00949037	0	0	0	0	0.0189807	0	0	0.0474518	0.0284711	0	0	0	0	0	0.0189807	0	0.0189807	0	0	0	0	0	0.00949037	0	0	0	0.00949037	0	0.00949037	0	0	0	0	0	0	0	0	0	0	0	0	0	0
Halobacillus	0	0	0	0	0	0	0	0	0	0	0	0	0	0	0	0	0	0	0	0	0	0	0	0	0	0	0	0	0	0	0	0	0	0	0	0	0	0	0	0	0	0	0	0	0	0	0	0	0
Halocella	0.0189807	0	0.00949037	0	0	0	0	0	0	0	0	0.0189807	0.00949037	0.00949037	0.0379615	0.0284711	0	0.00949037	0	0	0.0189807	0	0.00949037	0	0.00949037	0.00949037	0	0	0	0.0664326	0.0189807	0.00949037	0	0.0284711	0.00949037	0.0189807	0	0	0	0	0	0.0189807	0.0569422	0	0	0	0	0	0.00949037
Haloferula	0	0	0	0	0	0	0	0	0	0	0	0	0	0	0	0	0	0	0	0	0	0	0	0	0	0	0	0	0	0	0	0	0	0	0	0	0	0	0	0	0	0	0	0	0	0	0	0	0
Halolactibacillus	0	0	0	0	0	0	0	0	0	0	0	0	0	0	0	0	0	0	0	0	0	0	0.00949037	0	0	0	0	0	0	0	0	0	0	0	0	0	0	0	0	0	0	0	0	0	0	0	0	0	0
Halomonas	0	0	0	0	0	0	0	0.00949037	0	0	0	0	0	0	0	0	0	0	0	0	0	0	0	0	0	0	0	0	0	0	0	0	0	0	0	0	0	0	0	0	0	0	0	0	0	0	0	0	0
Halopeptonella	0	0	0	0	0	0	0	0	0	0	0	0	0	0	0	0	0	0	0	0	0	0	0	0	0	0	0	0	0	0	0	0	0	0	0	0	0	0	0	0	0	0	0	0	0	0	0	0	0
Haloplasma	0	0.00949037	0	0	0	0	0	0	0	0	0.00949037	0.0284711	0.0379615	0.00949037	0.00949037	0.00949037	0	0.0189807	0	0.00949037	0	0	0	0.00949037	0	0.00949037	0.0189807	0.00949037	0.0189807	0	0.00949037	0.0189807	0.0189807	0.0284711	0	0.0379615	0	0.00949037	0	0.00949037	0	0.00949037	0	0	0.0189807	0	0	0.0189807	0.00949037
Halovulum	0	0	0	0	0	0	0	0	0	0	0	0	0	0.00949037	0	0	0	0	0	0	0	0	0	0	0	0	0	0	0	0	0	0	0	0.00949037	0	0	0	0	0	0	0	0	0	0	0	0	0	0	0
Hamadaea	0	0	0	0	0	0	0	0	0	0.00949037	0	0	0	0.00949037	0.0189807	0.00949037	0	0	0	0	0.0474518	0.00949037	0.0189807	0	0	0.0189807	0.0189807	0.00949037	0	0.00949037	0.00949037	0	0	0.00949037	0	0	0	0	0.00949037	0.00949037	0	0	0.00949037	0	0	0	0	0.0189807	0.0189807
Hasllibacter	0	0	0	0	0	0	0	0	0	0	0	0.00949037	0	0	0	0	0	0	0	0	0	0	0	0	0	0	0	0	0	0	0	0	0	0	0	0	0	0	0	0	0	0	0	0	0	0	0	0	0
Hassallia	0.0284711	0.0189807	0.0189807	0.00949037	0	0.00949037	0	0.0189807	0	0	0.0379615	0	0	0.00949037	0	0	0.00949037	0	0	0	0	0	0.0189807	0	0.0759229	0	0.00949037	0	0.00949037	0.0189807	0.0474518	0	0.0189807	0	0	0	0	0	0	0	0	0	0	0	0	0	0	0	0
Hazenella	0	0	0	0	0	0	0	0	0	0	0	0	0	0	0	0	0	0	0	0	0	0	0	0	0	0	0	0	0	0	0	0	0	0	0	0	0	0	0	0	0	0	0	0	0	0	0	0	0
Helcococcus	0	0	0	0	0	0	0	0	0	0	0	0	0	0	0	0	0	0	0	0	0	0	0	0	0	0	0	0	0	0	0	0	0	0	0	0	0	0	0	0	0	0	0	0	0	0	0	0	0
Herbaspirillum	0	0	0	0	0	0	0	0	0	0	0	0.0474518	0.0284711	0	0	0	0	0.0284711	0	0	0	0	0	0	0	0	0	0.00949037	0	0	0	0	0	0	0	0	0	0	0	0.00949037	0.00949037	0	0	0.00949037	0	0	0	0	0
Herbinix	0.0474518	0.00949037	0.0379615	0.0189807	0.393279	0.0284711	0.0189807	0.0664326	0.0569422	0.113884	0.0664326	0.142356	0.170827	0.132865	0.123375	0.170827	0.0949037	0.0759229	0.0759229	0.0854133	0.104394	0.0759229	0.104394	0.170827	0.0379615	0.0569422	0.104394	0.132865	0.0854133	0.0854133	0.0759229	0.0379615	0.0284711	0.123375	0.0854133	0.113884	0.474518	0.645345	0.654835	0.332163	0.683306	0.673816	0.417576	0.493499	0.673816	0.588403	0.7877	0.493499	0.569422
Herminiimonas	0.0569422	0.0854133	0.0474518	0.0759229	0.0357526	0.0474518	0.00949037	0.0949037	0.0189807	0.0189807	0.0474518	0.0474518	0.00949037	0.00949037	0.00949037	0.0189807	0.0284711	0.00949037	0.0189807	0.00949037	0.0284711	0.0189807	0.0189807	0.0379615	0	0.0474518	0	0	0.0379615	0.00949037	0.0189807	0.0379615	0.0474518	0.00949037	0.0284711	0	0	0.0189807	0	0.0284711	0.0284711	0.00949037	0.0284711	0.0379615	0.0189807	0.00949037	0.0284711	0.0474518	0.0664326
Hespellia	0	0	0	0	0	0	0	0	0	0	0	0	0	0	0	0	0	0	0	0	0	0	0	0	0	0	0	0	0	0	0	0	0	0	0	0	0	0	0	0	0	0	0	0	0	0	0	0	0
Hirschia	0	0	0	0	0	0	0	0	0	0	0.00949037	0	0	0	0	0	0	0	0	0	0	0	0	0	0	0	0	0	0	0	0	0	0	0	0.0189807	0	0	0	0	0	0	0	0	0.00949037	0	0	0	0.00949037	0
Holophaga	0	0	0	0	0	0	0	0	0	0	0	0	0	0	0	0	0	0	0	0	0	0	0	0	0	0	0	0	0	0	0	0	0	0	0	0	0	0	0	0	0	0	0	0	0	0	0	0	0
Holospora	0	0	0.00949037	0	0	0	0	0	0	0.00949037	0	0	0	0	0	0	0	0	0	0	0.00949037	0	0	0	0.0284711	0	0	0	0	0.00949037	0	0	0.00949037	0	0	0	0	0	0	0	0	0	0	0	0	0	0	0	0
Humibacillus	0.00949037	0	0	0	0	0	0	0.00949037	0	0	0.00949037	0	0	0	0	0	0.00949037	0	0	0.00949037	0	0	0	0	0	0	0	0	0.00949037	0.00949037	0	0	0	0	0	0	0	0	0	0	0	0.00949037	0	0	0	0	0	0	0
Hungateiclostridium	0	0.00949037	0	0	0.0357526	0	0	0	0	0	0	0	0	0	0	0	0	0.00949037	0	0.0189807	0	0	0	0	0.0189807	0	0	0.0284711	0	0	0	0	0	0	0.00949037	0	0	0	0	0	0	0	0	0.0189807	0	0	0.00949037	0	0
Hydrocarboniphaga	0	0	0	0	0	0	0	0	0	0	0	0	0	0	0	0	0	0	0	0	0	0	0	0	0	0	0	0	0	0	0	0	0	0	0	0	0	0	0	0	0	0	0	0	0	0	0	0	0
Hydrogenibacillus	0	0	0	0	0	0	0	0	0	0	0	0	0	0	0	0	0	0	0	0	0	0.00949037	0	0	0	0	0	0	0	0	0	0	0	0	0	0	0	0	0	0	0	0	0	0	0	0	0	0	0
Hydrogenispora	0.0474518	0.0759229	0	0.0189807	0.14301	0.0569422	0.0189807	0.00949037	0.189807	0.180317	0.0189807	0.123375	0.123375	0.26573	0.341653	0.208788	0.161336	0.161336	0.161336	0.0474518	0.0854133	0.0854133	0.132865	0.0664326	0.0854133	0.208788	0.24675	0.25624	0.0569422	0.313182	0.132865	0.0569422	0.104394	0.142356	0.208788	0.0664326	0.218278	0.170827	0.170827	0.180317	0.0949037	0.208788	0.0854133	0.151846	0.161336	0.161336	0.0759229	0.170827	0.113884
Hydrogenoanaerobacterium	0	0	0	0	0	0	0	0	0	0	0	0	0	0	0	0	0	0	0	0	0	0	0	0	0	0	0	0	0	0	0	0	0	0	0	0	0	0	0	0	0	0	0	0	0	0	0	0	0
Hydrogenophaga	0	0	0	0	0	0	0	0	0	0	0	0	0	0	0	0	0	0	0	0	0	0	0	0	0	0	0	0	0	0	0	0	0	0	0	0	0	0	0	0	0	0	0	0	0	0	0	0	0
Hylemonella	0	0	0	0	0	0	0	0	0	0	0	0	0	0	0	0	0	0	0	0	0	0	0	0	0	0	0	0	0	0	0	0	0	0	0	0	0	0	0	0	0	0	0	0	0	0	0	0	0
Hymenobacter	0.123375	0.142356	0.0474518	0.189807	0.0715052	0.161336	0.227769	0.0664326	0.0474518	0.199298	0.189807	0.208788	0.0759229	0.0664326	0	0.0854133	0.0759229	0.0569422	0.199298	0.104394	0.0759229	0.113884	0.113884	0.0759229	0.142356	0.0664326	0.0569422	0.0664326	0.0949037	0.0854133	0.275221	0.151846	0.0664326	0.0284711	0.0474518	0	0.0664326	0.24675	0.0854133	0.25624	0.180317	0.104394	0.142356	0.303692	0.151846	0.104394	0.142356	0.237259	0.104394
Hyphomicrobium	0.00949037	0.0474518	0	0	0	0	0.00949037	0.00949037	0.0379615	0	0	0	0.00949037	0	0.0284711	0.0189807	0.00949037	0.00949037	0.0284711	0.00949037	0	0.0284711	0.0189807	0.0189807	0.0474518	0	0.00949037	0.0284711	0.0284711	0.0189807	0.0379615	0.00949037	0.00949037	0	0.00949037	0	0.0379615	0.0949037	0.0854133	0.0759229	0.0664326	0.0664326	0.0759229	0.0949037	0.161336	0.0759229	0.123375	0.142356	0.142356
Iamia	0.313182	0.550441	0.284711	0.455538	0.607794	0.351144	0.559932	0.370124	0.389105	0.474518	0.578912	0.427067	0.417576	0.275221	0.341653	0.455538	0.379615	0.531461	0.360634	0.588403	0.51248	0.502989	0.417576	0.493499	0.455538	0.389105	0.370124	0.427067	0.502989	0.313182	0.806681	0.749739	0.607384	0.721268	0.635855	0.26573	0.389105	0.692797	0.436557	0.427067	0.51248	0.493499	0.360634	0.474518	0.436557	0.360634	0.578912	0.51248	0.550441
Idiomarina	0	0	0	0	0	0	0	0	0	0	0	0	0	0	0	0	0	0	0	0	0	0	0	0	0	0	0.0474518	0	0	0	0	0	0	0	0	0	0	0	0	0	0	0	0	0	0	0	0	0	0
Ileibacterium	0	0	0	0	0	0	0	0.00949037	0	0	0	0	0	0	0	0	0	0	0	0	0	0	0	0	0	0	0	0	0	0	0	0	0	0	0	0	0	0	0	0	0	0	0	0	0	0	0	0	0
Ilumatobacter	0.0854133	0.104394	0.0379615	0.142356	0.178763	0.0664326	0.0284711	0.0474518	0.0854133	0.0474518	0.0949037	0.0379615	0.0569422	0.0189807	0.0664326	0.0474518	0.0189807	0.0284711	0.0569422	0.142356	0.113884	0.0664326	0.0284711	0.104394	0.0379615	0.0569422	0.0284711	0.0474518	0.0379615	0.0474518	0.0569422	0.123375	0.113884	0.104394	0.0474518	0.0189807	0.0284711	0.0759229	0.0189807	0.0284711	0.0474518	0.0189807	0.0474518	0.0759229	0.0284711	0.0569422	0.0474518	0.0379615	0.0379615
Immundisolibacter	0	0	0	0	0	0	0	0	0	0	0	0	0	0	0	0	0	0	0	0	0	0	0	0	0	0	0	0	0	0	0	0	0	0	0	0	0	0	0	0	0	0	0	0	0	0	0	0	0
Inquilinus	0	0	0	0	0	0	0	0	0	0	0	0	0	0	0	0.00949037	0	0	0	0	0	0	0	0.00949037	0	0.00949037	0.00949037	0	0	0.00949037	0	0	0	0	0	0	0	0	0	0.00949037	0	0	0	0	0	0	0	0	0
Intestinibacter	0	0	0	0	0	0	0	0	0	0	0	0	0	0	0	0	0.00949037	0	0	0	0	0	0	0	0	0	0	0	0	0	0	0	0	0	0	0	0	0	0	0	0	0	0	0	0	0	0	0	0
Intrasporangium	0.0664326	0.0284711	0.0189807	0.0284711	0.0715052	0.0379615	0.0284711	0.0759229	0.0569422	0.0379615	0.0189807	0.0284711	0.0474518	0.0189807	0.0569422	0.0474518	0.0474518	0	0.0759229	0.0569422	0.0854133	0.0189807	0.00949037	0.0379615	0.0284711	0.0474518	0.0569422	0.0379615	0.0759229	0.0759229	0.0379615	0.0379615	0.0474518	0.0569422	0.0189807	0.0379615	0.0284711	0.00949037	0	0	0.0379615	0.0189807	0	0.00949037	0.00949037	0.00949037	0.00949037	0.0284711	0
Irregularibacter	0	0	0	0	0	0	0	0	0	0	0	0	0	0	0	0	0	0	0	0	0	0	0	0	0	0	0	0	0	0	0	0	0	0	0	0	0	0	0	0	0	0	0	0	0	0	0	0	0
Jahnella	0	0	0	0	0	0	0	0	0	0	0	0	0	0	0	0	0	0	0	0	0	0	0	0	0	0	0	0	0	0	0	0	0	0	0	0	0	0	0	0	0	0	0	0	0	0	0	0	0
Janibacter	0.0949037	0.0854133	0.0284711	0.104394	0.250268	0.0379615	0.0474518	0.0284711	0.0569422	0.0569422	0.0664326	0.0569422	0.00949037	0.0379615	0.0854133	0.0379615	0.0569422	0.0189807	0.0284711	0.0759229	0.0474518	0.0284711	0.0474518	0.0379615	0.0569422	0.0284711	0.0474518	0.0474518	0.0854133	0.0284711	0.0474518	0.113884	0.0664326	0.0664326	0.0284711	0.0379615	0.0664326	0.132865	0.132865	0.0759229	0.0949037	0.0759229	0.0569422	0.132865	0.104394	0.123375	0.132865	0.113884	0.0854133
Janthinobacterium	0.0284711	0.0284711	0.0664326	0.0189807	0	0.0664326	0.0379615	0.0379615	0	0.00949037	0	0	0	0.00949037	0	0.0189807	0	0	0	0	0	0.00949037	0	0	0.0379615	0.00949037	0.00949037	0	0.0379615	0.0189807	0.00949037	0	0	0	0	0.00949037	0	0	0	0	0.00949037	0.0189807	0	0.0189807	0	0	0	0	0
Jatrophihabitans	0.0284711	0.0759229	0.0474518	0.0474518	0.0357526	0.0379615	0.0949037	0.0569422	0.0664326	0.0474518	0.0379615	0.0379615	0.0284711	0.00949037	0.0284711	0.00949037	0.00949037	0.0189807	0.0379615	0.0189807	0	0.00949037	0.0949037	0.0569422	0	0.0569422	0.0379615	0.0284711	0.0189807	0.0474518	0.0189807	0.00949037	0.0284711	0.0474518	0.0474518	0.0284711	0.199298	0.0854133	0.0949037	0.104394	0.123375	0.113884	0.0664326	0.0284711	0.0854133	0.0949037	0.142356	0.104394	0.104394
Jeotgalibacillus	0	0	0	0	0	0	0	0	0	0	0	0	0	0	0	0	0	0.00949037	0	0	0	0	0	0	0	0	0	0.00949037	0	0	0	0	0	0	0	0	0	0	0	0	0	0	0	0	0	0	0	0	0
Jeotgalicoccus	0	0	0	0	0	0	0	0	0	0	0	0	0	0	0	0	0	0	0	0	0	0	0	0	0	0	0	0	0	0	0	0	0	0	0	0	0	0	0	0	0	0	0	0	0	0	0	0	0
Jiangella	0	0	0	0	0	0	0	0	0	0	0	0	0	0	0	0	0	0	0	0	0	0	0	0	0	0	0	0	0	0	0	0	0	0	0	0.00949037	0	0	0	0	0	0	0	0	0	0	0	0	0
Jonesia	0	0	0	0	0	0	0	0	0	0	0	0	0.00949037	0	0	0	0	0	0	0	0	0	0	0	0	0	0	0	0	0	0	0.00949037	0	0	0	0	0	0	0	0	0	0	0	0	0	0	0	0	0
Kaistia	0	0	0	0	0	0	0	0.00949037	0	0	0	0	0	0	0	0	0	0	0	0	0	0	0	0	0	0	0	0	0	0.00949037	0	0	0	0	0	0	0.0189807	0	0	0.00949037	0	0	0.0189807	0.00949037	0	0	0.0189807	0	0
Keratinibaculum	0	0	0	0	0	0	0	0	0	0	0	0	0	0.00949037	0	0	0	0	0	0	0	0	0	0	0	0	0	0	0	0	0	0	0	0	0	0	0	0	0	0	0	0	0	0	0	0	0	0	0
Ketobacter	0	0	0	0	0	0	0	0	0	0	0	0	0	0	0	0	0	0	0	0	0	0	0	0	0	0	0	0	0	0.00949037	0	0	0	0	0	0	0	0	0	0	0	0	0	0	0	0	0	0	0
Kibdelosporangium	0	0	0	0	0	0	0.00949037	0	0	0	0	0	0	0	0	0	0	0	0	0	0	0	0	0	0	0	0	0	0	0	0	0	0	0	0	0	0	0	0	0	0	0	0.00949037	0	0	0	0	0	0
Kineococcus	0	0	0	0	0	0	0	0	0	0	0	0	0	0	0	0	0	0	0	0	0	0	0	0	0	0	0	0	0	0	0	0	0	0	0	0	0	0	0	0	0	0	0	0	0	0	0	0	0
Kineosphaera	0	0	0	0	0	0	0	0	0	0	0	0	0	0	0	0	0	0	0	0	0	0	0	0	0	0	0	0	0	0	0	0	0	0	0	0	0	0	0	0	0.0189807	0	0.0189807	0	0.00949037	0	0	0	0
Kineosporia	0	0	0.00949037	0.0569422	0	0.0284711	0.0854133	0	0.00949037	0.0569422	0.0379615	0	0	0.00949037	0.00949037	0.0474518	0	0	0.00949037	0.0854133	0.0379615	0.0189807	0.0474518	0.0759229	0.00949037	0.0474518	0	0	0.00949037	0	0	0.00949037	0	0.0284711	0	0	0.0569422	0.0569422	0.0379615	0.0379615	0.123375	0.0379615	0.0284711	0.0569422	0.0284711	0.0284711	0.0569422	0.0759229	0.113884
Kitasatospora	0	0	0	0	0	0	0	0	0	0	0	0	0	0	0	0	0	0	0	0	0	0	0	0	0	0	0	0	0	0	0	0	0	0	0	0	0	0	0	0.00949037	0	0	0	0	0	0	0	0	0
Klebsiella	3.16029	3.08437	4.60283	4.12831	2.50268	5.40002	5.24817	5.69422	1.23375	1.44254	0.654835	0.398595	0.892095	0.218278	0.113884	0.24675	1.14833	0.7877	0.949037	0.502989	0.379615	0.455538	0.51248	1.30018	4.64079	0.455538	1.02496	0.379615	1.84113	0.294201	0.996489	1.80317	0.844643	0.664326	0.408086	0.427067	0.797191	0.284711	0.180317	0.474518	0.417576	0.370124	0.360634	0.341653	0.218278	0.25624	0.151846	0.408086	0.113884
Klenkia	0	0	0	0	0	0	0	0	0	0	0	0.0189807	0.00949037	0	0	0	0	0	0	0	0	0	0	0	0	0	0	0.0189807	0	0	0	0	0	0	0	0	0	0	0	0	0	0	0	0	0	0	0	0	0
Knoellia	0	0	0	0	0	0	0	0	0	0	0	0	0	0	0	0	0	0	0	0	0	0	0	0	0	0	0	0	0	0	0	0	0	0	0	0	0	0	0	0	0	0	0	0	0	0	0	0	0
Kocuria	0	0	0	0	0	0.00949037	0	0	0	0	0	0	0	0	0	0	0	0	0	0	0	0	0	0	0	0	0	0	0	0	0	0	0	0	0	0	0	0	0	0	0	0	0	0	0	0	0	0	0
Kouleothrix	0	0	0	0	0	0	0	0	0	0	0	0	0	0	0	0	0	0	0	0	0	0	0	0	0	0	0	0	0	0	0	0	0	0	0	0	0	0	0	0.00949037	0	0	0.00949037	0	0	0	0	0	0
Kribbella	0.170827	0.0854133	0	0.0569422	0.0357526	0.0664326	0.199298	0.0474518	0.0664326	0.132865	0.0664326	0.0759229	0.0854133	0.132865	0.0949037	0.142356	0.0569422	0.151846	0.0949037	0.104394	0.161336	0.123375	0.161336	0.0854133	0.0474518	0.0664326	0.0949037	0.132865	0.0474518	0.0474518	0.0854133	0.0854133	0.104394	0.151846	0.0759229	0.0474518	0.189807	0.170827	0.24675	0.180317	0.151846	0.26573	0.142356	0.161336	0.113884	0.170827	0.227769	0.208788	0.189807
Kroppenstedtia	0	0	0	0	0	0	0	0.0189807	0	0	0	0	0.00949037	0	0.00949037	0	0	0.00949037	0	0	0.00949037	0.00949037	0	0	0	0	0.00949037	0	0	0	0	0.0189807	0	0	0	0.00949037	0	0	0.00949037	0	0.0284711	0.00949037	0.0189807	0	0	0.0284711	0	0.00949037	0
Ktedonobacter	0	0	0	0	0.0357526	0	0	0	0	0	0	0	0	0	0	0	0	0	0	0	0	0	0	0	0	0	0	0	0	0	0	0	0	0	0	0	0.00949037	0.0189807	0.00949037	0	0.00949037	0	0.0189807	0.0189807	0	0.0379615	0.0759229	0.0379615	0
Labrys	0.0189807	0	0	0	0	0	0.00949037	0.00949037	0	0.0379615	0	0.0474518	0.0189807	0.0189807	0.00949037	0.0189807	0.0189807	0.0189807	0	0.0189807	0.0189807	0	0.0284711	0.00949037	0.0474518	0	0	0.0189807	0.0379615	0.0379615	0.0189807	0.0284711	0.00949037	0.0284711	0.0379615	0.0474518	0.00949037	0	0.00949037	0.00949037	0.00949037	0	0	0	0.0284711	0	0.00949037	0.0189807	0.0474518
Laceyella	0	0.00949037	0	0	0	0	0	0.0189807	0	0.0284711	0	0.00949037	0.0189807	0.0379615	0.0474518	0.0189807	0.0284711	0.00949037	0.00949037	0	0	0.0189807	0.00949037	0	0	0.00949037	0.00949037	0.00949037	0.0189807	0	0	0.00949037	0	0	0.00949037	0.00949037	0	0.00949037	0.0189807	0	0.00949037	0	0	0.0284711	0	0	0.00949037	0.00949037	0.0189807
Lachnoclostridium	0	0	0	0	0	0	0	0	0	0	0	0	0.00949037	0.0189807	0	0	0	0.00949037	0.0379615	0.00949037	0	0	0	0.00949037	0	0	0.00949037	0.0189807	0	0	0	0.00949037	0	0	0.00949037	0	0.0189807	0.00949037	0	0	0	0	0.00949037	0	0	0.00949037	0.0379615	0	0.00949037
Lachnospira	0	0	0	0	0	0	0	0	0	0	0	0	0	0	0	0	0	0	0	0	0	0	0	0	0	0	0	0	0	0	0	0	0	0	0	0	0	0	0	0	0	0	0	0	0	0	0	0	0
Lachnotalea	0	0	0	0	0	0	0	0	0	0	0	0	0	0	0	0	0	0	0	0.00949037	0	0	0	0	0	0	0	0	0	0	0	0	0	0	0	0	0	0	0	0	0	0	0	0	0	0	0	0	0
Lacibacter	0	0	0	0	0	0	0	0	0	0.00949037	0	0	0	0	0	0	0	0	0.00949037	0	0	0	0	0	0	0	0	0	0	0	0	0	0	0	0	0	0	0	0	0	0	0	0	0	0	0	0	0	0
Lactobacillus	0	0.00949037	0	0	0	0.00949037	0	0	0	0.00949037	0	0	0	0	0	0	0	0	0	0	0	0	0	0	0	0	0	0	0	0	0	0	0	0	0	0	0	0	0	0	0	0	0	0	0	0	0	0	0
Lactococcus	0.0569422	0.132865	0.208788	0.104394	0.0357526	0.170827	0.26573	0.0759229	0.0759229	0.0379615	0.0284711	0.00949037	0.0189807	0.00949037	0	0.00949037	0.0569422	0.00949037	0	0	0	0	0.00949037	0.0189807	0.180317	0	0.0474518	0	0.0474518	0.0189807	0.0284711	0.0284711	0.0379615	0.0379615	0.00949037	0.00949037	0.0189807	0.00949037	0.00949037	0	0	0	0	0.0189807	0.00949037	0.0189807	0.00949037	0.0379615	0
Lacunisphaera	0	0.00949037	0.0284711	0	0	0.00949037	0.0189807	0	0	0	0	0	0	0	0	0	0	0	0.0189807	0.00949037	0	0.00949037	0.00949037	0	0.00949037	0	0	0	0	0	0	0	0	0	0	0	0	0	0	0.0189807	0.0189807	0	0	0.00949037	0	0	0	0	0.00949037
Lapillicoccus	0	0	0.0189807	0.0379615	0	0	0.0379615	0.00949037	0.0379615	0.0379615	0.0189807	0.0379615	0.00949037	0	0	0.00949037	0	0	0	0.0379615	0.0189807	0	0	0	0.0189807	0.00949037	0	0.0189807	0.00949037	0	0	0.0189807	0	0.0664326	0.0379615	0	0.00949037	0.0189807	0.0284711	0	0	0.0189807	0.0189807	0.0189807	0.0284711	0.0189807	0.0189807	0	0.0189807
Larkinella	0	0	0	0.00949037	0	0	0	0	0	0	0	0	0	0	0	0	0	0	0	0	0	0	0	0	0	0	0	0	0	0	0	0	0	0	0	0	0	0	0	0	0	0	0	0	0	0	0	0	0
Latilactobacillus	0	0	0	0	0	0	0.0474518	0	0	0	0	0	0	0	0	0	0	0	0	0	0	0	0	0	0	0	0	0	0	0	0	0	0	0	0	0	0	0	0	0	0	0	0	0	0	0	0	0	0
Lautropia	0	0	0	0	0.0357526	0.00949037	0.0284711	0	0.00949037	0	0	0.0189807	0.00949037	0.00949037	0	0.00949037	0.00949037	0.00949037	0.00949037	0.0189807	0.0284711	0.0284711	0.0284711	0.0284711	0	0.0284711	0.00949037	0.0189807	0.00949037	0.00949037	0	0	0.0284711	0	0.00949037	0.0189807	0	0.00949037	0	0.0189807	0.00949037	0	0.00949037	0.00949037	0.0189807	0.00949037	0	0.00949037	0.0284711
Lawsonella	0	0	0	0	0	0.0284711	0.00949037	0.00949037	0	0	0	0	0	0	0	0	0	0	0	0	0	0	0	0	0	0	0	0.00949037	0	0	0	0.00949037	0	0	0	0	0	0	0	0	0	0	0	0	0	0	0	0	0
Lebetimonas	0	0	0	0	0	0	0	0	0	0	0	0	0	0	0	0	0	0	0	0	0	0	0	0	0	0	0	0	0	0	0	0	0	0	0	0	0	0	0	0	0	0	0	0	0	0	0	0	0
Lechevalieria	0.313182	0.161336	0.0379615	0.0569422	0.0357526	0.26573	0.0284711	0.0379615	0	0.0379615	0.0569422	0.0379615	0.0284711	0	0.00949037	0.00949037	0.00949037	0.0379615	0.0474518	0.0284711	0.0189807	0.0569422	0.0284711	0.00949037	0.0569422	0.0569422	0.00949037	0.0189807	0.0569422	0.0379615	0.0569422	0.0569422	0.0949037	0.0284711	0.0664326	0.00949037	0.00949037	0	0.00949037	0.0284711	0.00949037	0	0	0.0284711	0.00949037	0.0474518	0	0.00949037	0.0379615
Leeia	0	0	0	0	0	0	0	0	0	0	0	0	0	0	0	0	0	0	0	0	0	0	0	0	0	0	0	0	0	0	0	0	0	0	0	0	0	0	0	0	0	0	0	0	0	0	0	0	0
Legionella	0.0759229	0	0.0854133	0.00949037	0	0.00949037	0	0	0.0284711	0.0379615	0.00949037	0.00949037	0.0189807	0.00949037	0.00949037	0	0.00949037	0.0284711	0.0284711	0.00949037	0	0	0.0284711	0.00949037	0	0	0.00949037	0.00949037	0	0	0	0	0.00949037	0	0	0	0.0569422	0.0569422	0	0.0379615	0.0664326	0.0189807	0.0379615	0.00949037	0	0.0474518	0.00949037	0.0569422	0.0284711
Leifsonia	0.0664326	0.0664326	0.0854133	0.0189807	0.0357526	0.00949037	0.0949037	0.0569422	0.0284711	0.0474518	0.0474518	0.0189807	0	0.0474518	0.00949037	0	0.0569422	0.00949037	0.0854133	0.0284711	0.00949037	0.00949037	0.0284711	0.0379615	0.0189807	0	0.0474518	0.0474518	0.0189807	0.0284711	0.0474518	0.0379615	0.104394	0.0189807	0.0569422	0.0284711	0.161336	0.142356	0.0569422	0.208788	0.170827	0.0949037	0.104394	0.170827	0.0664326	0.0379615	0.284711	0.104394	0.0759229
Lentibacillus	0	0	0	0	0	0	0	0	0	0	0	0	0	0	0	0	0	0	0	0	0	0	0	0	0	0	0	0	0	0	0	0	0	0	0	0	0	0	0	0	0	0	0	0	0	0.00949037	0	0	0
Lentimicrobium	0	0	0	0	0	0	0	0	0	0	0	0	0	0	0	0	0	0	0	0	0	0	0	0	0	0	0	0	0	0	0	0	0	0	0	0	0	0	0	0	0	0	0.0284711	0	0	0.0189807	0.0189807	0.00949037	0
Lentimonas	0	0	0	0	0	0	0	0	0	0	0	0	0	0	0	0	0	0	0.0189807	0	0	0	0	0	0	0	0	0	0	0	0	0	0	0	0	0	0	0	0	0	0	0	0	0	0	0	0	0	0
Leptolinea	0	0	0	0	0	0	0	0	0	0	0	0	0	0	0	0	0	0	0	0	0	0	0	0	0	0	0	0	0	0	0	0	0	0	0	0	0.00949037	0	0	0.0189807	0	0	0	0.00949037	0	0	0	0	0.00949037
Leptospira	0	0	0	0	0	0	0	0	0	0	0	0	0	0	0	0	0	0	0	0	0	0	0	0	0	0	0	0	0	0	0	0	0	0	0	0	0	0	0	0	0	0	0	0	0	0	0	0	0
Leptothrix	0	0	0	0	0	0	0	0	0	0	0	0	0	0	0	0	0	0.00949037	0	0	0	0	0	0	0	0	0	0	0	0	0	0	0	0	0	0	0	0	0	0	0	0	0	0	0	0	0	0	0
Leucobacter	0.0664326	0.0949037	0	0.0664326	0	0	0.0379615	0.00949037	0.0284711	0.0189807	0.0379615	0	0.00949037	0.00949037	0.00949037	0	0	0	0.00949037	0	0	0.0189807	0.0189807	0.0474518	0.0189807	0	0.0379615	0.00949037	0	0.00949037	0.00949037	0.0189807	0.00949037	0.0284711	0.0474518	0	0	0.00949037	0.0189807	0	0.0189807	0	0.0189807	0	0	0.0189807	0.00949037	0.00949037	0.00949037
Leuconostoc	0.0189807	0	0.0189807	0	0	0	0	0	0	0	0	0.00949037	0	0	0	0	0	0	0	0	0	0	0	0	0	0	0	0	0	0	0	0	0	0	0	0	0.00949037	0	0	0	0	0	0	0	0	0	0	0	0
Limibaculum	0	0	0	0	0	0.0189807	0	0.0189807	0.0379615	0.0474518	0.0664326	0.0284711	0.0569422	0.0474518	0.0189807	0.0854133	0.0474518	0.0569422	0.0284711	0.0284711	0.0284711	0.00949037	0.0569422	0.0189807	0.00949037	0.0569422	0	0.0189807	0	0.0569422	0.0474518	0	0.0189807	0.0189807	0.00949037	0.0759229	0	0	0	0	0	0	0	0.00949037	0	0	0	0	0
Limnobacter	0	0	0	0	0	0	0	0	0	0.00949037	0	0.00949037	0.0189807	0.00949037	0	0	0	0	0	0	0	0	0	0	0	0.00949037	0	0.00949037	0	0	0	0	0	0	0	0	0	0	0	0	0	0	0	0	0	0	0	0.00949037	0
Limnochorda	0	0	0	0	0	0	0	0	0.00949037	0.00949037	0	0	0.0569422	0	0	0.0569422	0	0.00949037	0.00949037	0	0	0	0.00949037	0	0	0.00949037	0	0	0.0189807	0	0.0189807	0.00949037	0	0	0.0189807	0	0	0	0	0	0	0	0	0.00949037	0.00949037	0	0	0	0
Limnothrix	0	0	0	0	0	0	0	0	0	0	0	0	0	0	0	0	0	0	0	0	0	0	0	0	0	0	0	0	0	0	0	0	0	0	0	0	0	0	0	0	0	0	0	0	0	0	0	0	0
Limosilactobacillus	0	0	0	0	0	0	0	0	0	0	0	0.00949037	0	0	0	0	0	0	0	0	0	0	0	0	0	0	0	0	0	0	0	0	0	0	0	0	0	0	0	0	0	0	0	0	0	0	0	0	0
Litorilinea	0.0284711	0	0	0	0	0.00949037	0	0	0	0	0	0.00949037	0	0	0	0	0.0189807	0.00949037	0.0189807	0	0	0.0569422	0.0189807	0	0	0	0	0.0189807	0	0.0569422	0	0.00949037	0.00949037	0	0	0	0.0569422	0	0	0	0	0	0	0	0.0379615	0	0.0189807	0	0
Longilinea	0	0	0	0	0	0	0	0	0	0	0	0	0	0	0	0	0	0	0	0	0	0	0	0	0	0	0	0	0	0	0	0	0	0	0	0	0	0	0	0	0	0	0	0	0	0	0	0	0
Longimicrobium	0.0189807	0.00949037	0	0.0474518	0	0.0569422	0.0189807	0.00949037	0.00949037	0.00949037	0.0189807	0.00949037	0	0	0	0	0	0.00949037	0.00949037	0	0.00949037	0	0.0284711	0.00949037	0	0	0	0.00949037	0.0189807	0	0	0.0189807	0	0.00949037	0.00949037	0	0	0	0	0	0	0	0	0	0	0	0.00949037	0	0.00949037
Longispora	0.00949037	0	0.00949037	0.0569422	0	0	0.00949037	0	0	0	0	0	0.00949037	0.0664326	0	0	0.00949037	0	0	0.00949037	0.0284711	0.00949037	0	0	0	0	0.0569422	0.0189807	0	0	0	0	0.00949037	0	0	0.00949037	0	0	0	0.0189807	0.00949037	0.00949037	0	0	0.00949037	0	0	0	0.00949037
Longivirga	0	0	0	0	0	0	0	0	0	0	0	0	0	0	0	0	0	0	0	0	0	0	0	0	0	0	0	0	0	0	0	0	0	0	0	0	0	0	0	0	0	0	0	0	0	0	0	0	0
Luedemannella	0.0284711	0.0189807	0.00949037	0.0854133	0.14301	0.0284711	0.0189807	0.142356	0.0664326	0.132865	0.0379615	0.199298	0.25624	0.170827	0.132865	0.170827	0.0854133	0.151846	0.113884	0.0474518	0.180317	0.123375	0.132865	0.0759229	0	0.170827	0.284711	0.502989	0.0569422	0.180317	0.0759229	0.170827	0.0569422	0.151846	0.170827	0.113884	0.0474518	0.0474518	0.142356	0.0284711	0.0379615	0.0759229	0.0759229	0.0949037	0.113884	0.180317	0.0379615	0.0949037	0.0759229
Luteibacter	0	0	0	0	0	0	0	0	0	0	0	0	0	0	0	0	0	0	0	0	0	0	0	0	0	0	0	0.00949037	0	0	0	0	0	0	0	0	0	0	0	0	0	0	0	0	0	0	0	0	0
Luteibaculum	0	0	0	0	0	0.00949037	0	0	0	0	0	0	0	0	0	0	0	0.00949037	0	0	0	0	0	0	0	0	0	0	0	0	0	0	0	0	0	0	0	0	0	0	0	0	0	0	0	0	0	0	0
Luteimonas	0	0	0	0	0	0	0	0	0	0	0	0	0	0	0	0	0	0	0	0	0	0	0	0	0	0	0	0	0	0	0	0	0	0	0	0	0	0	0	0	0	0	0	0	0	0	0	0	0
Luteitalea	0	0.00949037	0.0569422	0.00949037	0	0.0474518	0	0.0284711	0	0.0284711	0.0189807	0.0379615	0.0664326	0.0474518	0.0759229	0.0284711	0	0.0284711	0.0474518	0	0.0474518	0.0284711	0.00949037	0.0189807	0	0.0854133	0.0284711	0.0474518	0	0.0664326	0.0284711	0.00949037	0.0189807	0.0189807	0	0.0474518	0.0189807	0	0.0189807	0.0189807	0	0	0.0189807	0.00949037	0	0	0	0	0.0284711
Luteolibacter	0	0.0379615	0.0759229	0.113884	0	0.0284711	0.0379615	0.00949037	0.0379615	0	0.0664326	0.0189807	0.00949037	0	0.00949037	0	0.00949037	0	0	0.00949037	0.0189807	0.00949037	0.0189807	0.0379615	0.00949037	0.0759229	0.0189807	0	0.0189807	0.0189807	0	0.00949037	0.00949037	0	0.0189807	0.0284711	0.0474518	0.00949037	0.00949037	0.0189807	0.0284711	0	0.0189807	0.00949037	0.00949037	0	0	0.0569422	0.00949037
Lutispora	0.00949037	0.0189807	0.0284711	0	0.14301	0.0664326	0.00949037	0.0284711	0.0284711	0.0474518	0.00949037	0.0949037	0.0759229	0.180317	0.0949037	0.123375	0.0759229	0.0474518	0.0569422	0.0379615	0.0474518	0.0474518	0.0284711	0.151846	0.0759229	0.0569422	0.151846	0.113884	0.0949037	0.0189807	0.0189807	0.180317	0.0474518	0.0379615	0.0949037	0.0759229	0.0569422	0.0759229	0.0664326	0.0379615	0.0284711	0.142356	0.113884	0.142356	0.0569422	0.0569422	0.00949037	0.0284711	0.0474518
Lysinibacillus	0	0	0	0	0.0357526	0	0.0189807	0	0.0189807	0	0	0.0379615	0.00949037	0.00949037	0.0284711	0.0379615	0.00949037	0.00949037	0.0284711	0.00949037	0	0.00949037	0	0	0	0	0	0.00949037	0	0	0.0189807	0.00949037	0.0379615	0	0.0284711	0.0284711	0.170827	0.142356	0.180317	0.104394	0.113884	0.123375	0.0664326	0.113884	0.161336	0.227769	0.123375	0.0949037	0.170827
Lysinimicrobium	0	0	0	0	0	0	0	0	0	0	0	0	0	0	0	0	0	0	0	0	0	0	0	0	0	0	0	0	0	0	0	0	0	0	0	0	0	0	0	0	0	0	0	0	0	0	0	0	0
Lysobacter	0.180317	0.0759229	0.123375	0.0759229	0.14301	0.208788	0.0664326	0.104394	0.0664326	0.0854133	0.0664326	0.0664326	0.0664326	0.0379615	0.0379615	0.00949037	0.151846	0.0474518	0.0569422	0.00949037	0.123375	0.0569422	0.0379615	0.00949037	0.0759229	0.00949037	0.0474518	0.0474518	0.0854133	0.0569422	0.0189807	0.0379615	0.0189807	0.0664326	0.0379615	0.0474518	0.0284711	0.0379615	0.0759229	0.0664326	0.123375	0.0664326	0.0664326	0.0854133	0.0569422	0.00949037	0.123375	0.0664326	0.0189807
Magnetococcus	0	0	0	0	0	0	0	0	0	0	0	0	0	0	0	0	0	0	0	0	0	0	0	0	0	0	0	0	0	0	0	0	0	0	0	0	0	0	0	0	0	0	0	0.00949037	0	0	0	0	0
Magnetospirillum	0.00949037	0	0	0	0.107258	0	0	0	0	0.0379615	0	0	0	0.00949037	0.0189807	0	0	0	0	0.0474518	0	0	0	0	0	0.00949037	0	0	0.0189807	0.00949037	0	0	0	0.0189807	0	0	0.00949037	0	0	0	0	0	0	0	0	0	0	0	0
Mahella	0	0	0	0	0	0	0	0	0	0	0	0	0	0	0	0	0	0	0	0	0	0	0	0	0	0	0	0	0	0	0	0	0	0	0	0	0	0	0	0	0	0	0	0	0	0	0	0	0
Marinagarivorans	0	0	0	0	0	0	0	0	0	0	0	0	0	0	0	0	0	0	0	0	0	0	0	0	0	0	0	0	0	0	0	0	0	0	0	0	0	0	0	0	0	0	0	0	0	0	0	0	0
Marininema	0	0	0	0	0	0	0	0	0	0	0	0	0	0	0	0	0	0	0	0	0	0	0	0	0	0	0	0	0	0	0	0	0	0	0	0	0	0.00949037	0	0	0	0.0189807	0	0	0	0	0	0	0
Marinomonas	0	0	0	0	0	0	0	0	0	0	0	0	0	0	0	0	0	0	0	0	0	0	0	0	0	0	0	0	0	0	0	0	0	0	0	0	0	0	0	0	0	0	0	0.00949037	0	0	0	0	0
Marisediminicola	0	0	0	0	0	0	0	0	0	0	0	0	0	0	0	0	0	0	0	0	0	0	0	0	0	0	0	0	0	0	0	0	0	0	0	0.0189807	0	0	0	0	0	0	0	0	0	0	0	0	0
Marixanthomonas	0	0	0	0	0	0	0	0	0	0	0	0	0	0	0	0	0	0	0	0	0	0	0	0	0	0	0	0	0	0	0	0	0	0	0	0	0	0	0	0	0	0	0	0	0	0	0	0	0
Marmoricola	0.123375	0.0284711	0.142356	0.0854133	0.0715052	0.151846	0.0664326	0.104394	0.142356	0.332163	0.25624	0.142356	0.208788	0.341653	0.170827	0.189807	0.142356	0.161336	0.170827	0.0949037	0.25624	0.275221	0.208788	0.161336	0.189807	0.180317	0.151846	0.180317	0.208788	0.113884	0.123375	0.341653	0.275221	0.142356	0.142356	0.161336	0.0379615	0.0379615	0.0854133	0.0949037	0.104394	0.0474518	0.0474518	0.0474518	0.0284711	0.0759229	0.00949037	0.132865	0.132865
Marvinbryantia	0	0	0	0	0	0	0	0	0	0	0	0	0	0	0	0	0	0	0	0	0	0	0	0	0	0	0	0	0	0	0	0	0	0	0	0	0	0	0	0	0	0	0	0	0	0	0	0	0
Massilia	0.958527	0.7877	0.816172	0.607384	0.536289	0.797191	0.645345	0.578912	0.332163	0.835152	0.806681	1.04394	0.493499	0.597893	0.436557	0.417576	1.04394	0.578912	0.930056	0.597893	0.683306	0.588403	0.569422	0.284711	0.351144	0.607384	0.417576	0.51248	0.711778	0.749739	0.550441	0.797191	0.446047	0.360634	0.683306	0.294201	0.351144	0.218278	0.455538	0.370124	0.588403	0.389105	0.379615	0.711778	0.275221	0.370124	0.360634	0.607384	0.275221
Mechercharimyces	0	0	0	0	0	0.0189807	0	0.0379615	0	0	0	0	0	0	0	0	0	0	0	0	0	0	0	0	0	0	0	0	0	0	0	0	0	0	0	0	0	0	0	0	0	0	0	0.00949037	0	0	0	0	0
Megasphaera	0	0	0	0	0	0	0	0	0	0	0	0	0	0	0	0	0	0	0	0	0	0	0	0	0	0	0	0	0	0	0	0	0	0	0	0	0	0	0	0	0	0	0	0	0	0	0	0	0
Melghirimyces	0	0	0	0	0	0	0	0	0	0	0	0	0	0	0	0	0	0	0	0	0.0189807	0	0	0	0	0	0	0	0	0	0	0	0	0	0	0	0	0	0	0	0	0	0	0	0	0	0	0	0
Mesorhizobium	0.0379615	0.00949037	0.0474518	0.0189807	0	0.00949037	0.0189807	0.00949037	0	0	0	0.0284711	0.00949037	0.0189807	0.00949037	0.00949037	0.00949037	0.0569422	0.0189807	0.0284711	0.0189807	0.00949037	0	0.0284711	0.0189807	0.00949037	0.0189807	0.0189807	0.0189807	0.0189807	0	0.00949037	0	0.00949037	0.00949037	0	0	0.0284711	0.0284711	0.0284711	0.00949037	0.0189807	0.0284711	0.00949037	0.00949037	0	0.0284711	0.0189807	0.0189807
Methylobacter	0	0	0	0	0	0	0	0	0.0189807	0	0	0	0	0	0	0	0	0	0	0	0.00949037	0	0	0.0189807	0	0	0	0	0	0	0	0	0	0	0	0	0.00949037	0.0379615	0	0	0.00949037	0	0.00949037	0.00949037	0.0189807	0	0	0.0284711	0
Methylobacterium-Methylorubrum	0	0	0	0.00949037	0	0.00949037	0	0.0379615	0	0.0474518	0	0	0	0	0.00949037	0.00949037	0	0	0	0	0.00949037	0.0189807	0	0	0	0.0284711	0	0.00949037	0.00949037	0.00949037	0	0	0	0.0189807	0.0189807	0	0	0.00949037	0.00949037	0	0.0284711	0	0.00949037	0	0.00949037	0	0	0.00949037	0.0474518
Methylocaldum	0.00949037	0	0	0	0	0	0	0	0	0	0	0	0	0.00949037	0	0.00949037	0	0.0189807	0	0	0	0.0189807	0	0	0	0	0.00949037	0	0	0	0	0	0	0	0.00949037	0.00949037	0	0	0	0	0	0	0	0	0	0.0284711	0	0	0
Methylocella	0	0	0	0	0	0	0	0	0	0	0	0	0	0	0	0	0	0	0	0	0	0	0	0	0	0	0	0	0	0	0	0	0	0	0	0	0	0	0	0	0	0	0	0	0	0	0	0	0
Methylocystis	0	0	0	0	0	0	0	0	0	0	0	0	0	0	0	0	0	0	0	0	0	0	0	0	0	0	0	0	0.00949037	0	0	0	0	0	0	0	0	0	0	0.00949037	0	0	0	0	0.00949037	0	0	0	0
Methylomarinovum	0	0	0	0	0	0	0	0	0	0	0	0	0	0	0	0.00949037	0	0	0	0.0284711	0	0	0	0	0	0	0	0	0	0	0	0	0	0	0	0	0	0	0	0.00949037	0	0.00949037	0	0	0	0	0	0	0
Methylomicrobium	0	0	0	0	0	0	0	0	0	0	0	0	0	0	0	0	0	0	0	0	0	0	0	0	0	0	0	0	0	0	0	0	0	0	0	0	0	0	0	0	0	0	0	0	0	0	0	0	0
Methyloprofundus	0	0	0	0	0	0	0	0	0	0	0	0	0	0	0	0	0	0	0	0	0	0	0	0	0	0	0	0	0	0	0	0	0	0	0	0	0	0	0	0	0	0	0	0	0	0	0	0	0
Methylorosula	0.00949037	0	0	0.0189807	0	0.00949037	0	0	0	0.0284711	0	0.0189807	0.00949037	0.00949037	0	0	0.0189807	0	0	0.00949037	0	0	0.00949037	0.0284711	0	0	0.00949037	0	0.00949037	0.00949037	0	0	0	0	0.0189807	0.00949037	0	0	0	0	0	0	0	0	0	0.00949037	0.0284711	0	0.00949037
Methylotenera	0	0	0.0379615	0.0189807	0	0	0.00949037	0	0.0189807	0	0.0284711	0.0189807	0	0.0189807	0	0	0	0	0	0.00949037	0	0	0	0.0189807	0	0	0.0189807	0	0.0379615	0.0189807	0.0189807	0	0.00949037	0	0	0	0	0	0	0.0189807	0	0	0	0	0.0189807	0	0	0	0
Microbacterium	0.0189807	0.00949037	0	0	0	0	0.0189807	0.00949037	0.00949037	0	0.0189807	0.0189807	0.00949037	0	0	0.00949037	0.0189807	0.0189807	0	0	0.00949037	0.00949037	0.0189807	0.0189807	0	0.0284711	0.00949037	0.0189807	0	0.0189807	0.00949037	0	0.0189807	0.00949037	0.0189807	0	0	0	0.0189807	0.0284711	0.00949037	0	0	0	0	0	0	0.0189807	0
Microbispora	0	0.00949037	0.00949037	0.0189807	0.0357526	0	0	0	0	0.0189807	0.00949037	0.00949037	0	0	0.0189807	0.00949037	0	0	0.00949037	0.00949037	0.0189807	0.0379615	0.00949037	0.0189807	0.00949037	0.0284711	0.0474518	0	0	0.00949037	0.00949037	0.0284711	0.0189807	0	0.0189807	0.0189807	0.0854133	0	0.0379615	0.00949037	0.0379615	0.0569422	0.0569422	0.0474518	0	0.0189807	0	0.0189807	0.00949037
Micrococcus	0	0	0	0	0	0	0	0	0	0	0	0	0	0	0	0	0	0	0	0	0	0	0	0	0	0	0	0	0	0	0	0	0	0	0	0	0	0	0	0	0	0	0	0	0	0	0	0	0
Microlunatus	0.0569422	0.0189807	0.0284711	0.113884	0	0.0474518	0.0379615	0.0379615	0.104394	0.142356	0.0569422	0.208788	0.170827	0.113884	0.0379615	0.0854133	0.113884	0.0854133	0.151846	0.0664326	0.0759229	0.151846	0.0854133	0.0854133	0.161336	0.132865	0.0949037	0.151846	0.0474518	0.104394	0.132865	0.104394	0.0759229	0.113884	0.104394	0.180317	0.0189807	0.0474518	0.0189807	0.00949037	0.0189807	0.0474518	0.0379615	0.0284711	0.0474518	0.0379615	0.0569422	0.00949037	0.0284711
Micromonospora	0.218278	0.341653	0.180317	0.332163	0.464784	0.313182	0.142356	0.417576	0.588403	0.417576	0.455538	0.446047	0.540951	1.49948	0.616874	1.02496	0.436557	0.607384	0.540951	0.379615	0.76872	0.502989	0.958527	0.711778	0.493499	0.911075	1.29069	0.578912	0.692797	0.52197	0.446047	0.616874	0.474518	0.52197	0.597893	0.806681	0.313182	0.24675	0.370124	0.379615	0.132865	0.559932	0.408086	0.569422	0.26573	0.332163	0.341653	0.303692	0.370124
Micropruina	0	0	0	0	0	0	0	0	0	0	0	0	0	0	0	0	0	0	0	0	0	0	0	0	0	0	0	0	0	0	0	0	0	0	0	0	0	0	0	0	0	0	0	0	0	0	0	0	0
Microvirga	0.607384	0.332163	0.379615	0.626364	0.679299	0.303692	0.531461	0.360634	1.62285	1.62285	1.42356	2.15431	1.71776	2.23024	1.72725	2.07839	1.62285	2.02145	1.72725	1.85062	2.23973	1.53744	1.83164	1.30018	1.03445	1.58489	1.44254	2.0689	1.38559	1.79368	1.6798	0.77821	1.3761	1.52795	1.94553	2.17329	0.170827	0.360634	0.25624	0.26573	0.294201	0.24675	0.151846	0.275221	0.275221	0.218278	0.294201	0.180317	0.284711
Microvirgula	0.0379615	0.00949037	0.0474518	0.0189807	0	0	0	0.0474518	0	0	0	0	0	0	0	0	0	0.00949037	0	0	0	0	0	0	0.00949037	0	0	0	0	0	0	0	0	0	0	0	0	0	0	0	0	0	0	0	0	0	0	0	0
Minicystis	0	0	0	0	0.0357526	0	0.0189807	0	0.0189807	0.0284711	0	0	0.00949037	0	0.0189807	0.0189807	0.0284711	0.00949037	0.0569422	0.00949037	0.0379615	0.0474518	0.0379615	0.0379615	0.0284711	0.0189807	0.00949037	0	0.00949037	0.0284711	0	0	0	0.00949037	0.0284711	0.0189807	0.00949037	0.00949037	0.00949037	0	0	0	0.00949037	0	0.00949037	0.00949037	0	0	0.00949037
Mobilitalea	0	0	0	0	0	0	0	0	0	0	0	0	0.00949037	0	0	0	0.00949037	0	0.0189807	0	0	0	0	0	0	0.00949037	0	0	0	0	0	0	0	0	0	0	0.00949037	0.00949037	0.00949037	0	0	0	0.00949037	0	0	0	0.00949037	0.00949037	0
Modestobacter	0.113884	0.0474518	0.0379615	0.0759229	0.214516	0.0474518	0.0284711	0.0189807	0.180317	0.142356	0.123375	0.132865	0.0854133	0.132865	0.142356	0.0759229	0.227769	0.0759229	0.132865	0.123375	0.123375	0.132865	0.113884	0.123375	0.0569422	0.0854133	0.0474518	0.104394	0.104394	0.104394	0.142356	0.113884	0.142356	0.0949037	0.199298	0.113884	0.0379615	0.00949037	0.0474518	0.0189807	0.0664326	0.0189807	0.00949037	0.0189807	0.0284711	0.00949037	0.00949037	0.0189807	0.0189807
Moheibacter	0	0	0	0.0189807	0	0	0	0	0	0	0	0	0	0	0	0	0	0	0	0	0	0	0	0	0	0	0	0	0	0	0	0	0	0	0	0	0	0	0	0	0	0	0	0	0	0	0	0	0
Monoglobus	0	0	0	0	0	0	0	0	0	0	0	0	0	0	0	0	0.00949037	0	0	0	0	0.00949037	0	0	0.00949037	0	0	0.00949037	0	0	0	0	0	0	0	0	0	0.00949037	0.00949037	0	0	0	0	0	0	0.00949037	0	0	0.00949037
Moorella	0	0	0	0	0	0	0	0	0	0	0	0	0	0	0	0	0	0	0	0	0	0	0	0	0	0	0	0	0	0	0	0	0	0	0	0	0	0	0	0	0	0	0	0	0	0	0	0	0
Moraxella	0	0	0	0	0	0	0	0	0	0	0	0	0	0	0	0	0	0	0	0	0	0	0	0	0	0	0	0	0	0	0	0.0284711	0	0	0	0	0	0	0	0	0	0	0	0	0	0	0	0	0
Motilibacter	0	0	0	0	0.0357526	0	0	0.00949037	0	0	0	0.00949037	0	0	0.00949037	0.00949037	0	0.00949037	0	0	0	0	0	0	0	0	0	0.00949037	0	0	0	0	0.00949037	0	0	0.00949037	0.00949037	0	0.00949037	0	0	0	0	0	0	0	0	0	0
Mucilaginibacter	0.00949037	0.0379615	0	0	0	0	0	0.0474518	0	0	0	0	0	0	0	0	0	0	0	0	0	0	0	0	0	0	0	0	0	0	0.00949037	0	0	0	0	0	0.0189807	0	0.0379615	0	0.00949037	0.00949037	0.0189807	0	0.0189807	0	0	0.00949037	0
Mumia	0	0	0	0	0	0	0	0	0	0	0	0	0	0	0	0	0	0	0	0	0	0	0	0	0	0	0	0	0	0	0	0	0	0	0	0	0	0	0	0	0	0	0	0	0	0	0	0	0
Mycoavidus	0	0	0	0	0.0357526	0	0	0	0	0	0	0	0	0	0	0	0	0	0	0	0	0	0	0	0	0	0	0	0.00949037	0	0	0	0	0	0	0	0	0	0	0	0	0	0	0	0	0	0	0	0
Mycobacterium	0.597893	0.294201	0.360634	0.806681	0.786557	0.626364	0.569422	0.351144	0.730758	0.502989	0.52197	0.892095	1.02496	0.645345	1.19579	0.939546	0.673816	1.04394	1.38559	0.863623	0.986998	1.12935	1.26222	0.531461	0.550441	1.2812	0.816172	1.1863	0.616874	0.977508	1.04394	0.939546	0.882604	0.825662	0.968017	0.76872	1.30018	1.25273	1.59438	1.76521	1.15782	1.76521	1.06292	0.892095	1.40457	1.87909	1.63234	1.46152	1.40457
Mycoplasma	0	0.00949037	0	0	0	0	0	0	0	0	0	0	0	0	0	0	0	0	0	0.00949037	0	0	0	0	0	0	0	0	0	0	0	0.00949037	0	0	0	0	0	0	0	0	0	0	0	0	0	0	0	0	0
Myroides	0	0	0	0	0	0	0.00949037	0	0	0	0	0	0	0	0	0	0	0	0	0	0	0	0	0	0	0	0	0	0	0	0	0	0	0	0	0	0	0	0	0	0	0	0	0.00949037	0	0	0	0	0
Myxococcus	0.0189807	0.00949037	0.0759229	0	0	0	0	0.00949037	0.0284711	0.00949037	0	0.0189807	0.0189807	0.00949037	0.0189807	0.0284711	0.0284711	0.0189807	0.0284711	0.104394	0.0189807	0.0189807	0.0474518	0.0474518	0	0.0189807	0.0284711	0.0474518	0.00949037	0.0379615	0.0379615	0.0379615	0.0379615	0.0759229	0	0.0474518	0.00949037	0	0	0.00949037	0	0.0379615	0.00949037	0	0	0.0284711	0.0189807	0.0379615	0.0474518
Nakamurella	0.0949037	0.0284711	0.0189807	0.132865	0.393279	0.0284711	0.0189807	0.0569422	0.0284711	0.0569422	0.0949037	0.0854133	0.132865	0.218278	0.0854133	0.161336	0.0759229	0.0664326	0.104394	0.294201	0.123375	0.0569422	0.104394	0.123375	0.104394	0.237259	0.0949037	0.161336	0.0759229	0.104394	0.0284711	0.0949037	0.0949037	0.113884	0.0854133	0.161336	0.303692	0.588403	0.626364	0.398595	0.502989	0.531461	0.493499	0.417576	0.740249	0.474518	0.949037	0.52197	0.465028
Nannocystis	0.0569422	0.0474518	0.0474518	0.00949037	0	0.0189807	0.0189807	0.00949037	0.00949037	0.0284711	0.0379615	0.0284711	0.0474518	0.0569422	0.0379615	0.00949037	0.0284711	0.0284711	0.0379615	0.0379615	0.0189807	0.0379615	0.0569422	0.0474518	0.00949037	0.0284711	0.132865	0.0474518	0.0379615	0.0474518	0.00949037	0	0.0189807	0.0189807	0.00949037	0.0189807	0.0189807	0.00949037	0.0189807	0.0189807	0.00949037	0.0379615	0.0284711	0.0569422	0.0189807	0.0664326	0.0569422	0.0569422	0.00949037
Natranaerovirga	0	0	0	0	0	0	0	0	0	0	0	0	0	0	0	0	0	0	0	0	0	0	0	0	0	0	0	0	0	0	0	0	0	0	0	0	0	0	0	0	0	0	0	0	0	0	0	0	0
Natronincola	0	0	0	0	0	0	0	0	0	0	0	0	0	0	0	0	0	0	0	0	0	0	0	0	0	0	0	0	0	0	0	0	0	0	0	0	0	0	0	0	0	0	0	0	0	0	0	0	0
Negadavirga	0	0	0	0	0	0	0	0	0	0	0	0	0	0	0	0	0	0	0	0	0	0	0	0	0	0	0	0	0	0	0	0	0	0	0	0	0	0	0	0	0	0	0	0	0	0	0	0	0
Neisseria	0	0	0	0	0	0	0	0	0	0	0	0	0	0	0	0	0	0	0	0	0	0	0	0	0	0	0	0	0	0	0	0	0	0	0	0	0	0	0	0	0	0	0	0	0	0	0	0	0
Neochlamydia	0	0	0	0.0189807	0	0.00949037	0	0	0	0	0	0	0.00949037	0	0	0	0	0.00949037	0	0.0284711	0	0	0	0	0.00949037	0	0	0	0	0	0	0	0.0284711	0	0.00949037	0	0.00949037	0.0189807	0	0.0189807	0.00949037	0.0379615	0.00949037	0	0	0	0	0	0
Niastella	0	0	0	0	0	0	0	0	0	0	0	0	0	0	0	0	0	0	0	0	0	0	0	0	0	0	0	0	0	0	0	0	0	0	0	0	0	0	0	0	0	0	0	0	0	0	0	0	0
Nibribacter	0.0759229	0	0	0	0	0	0	0	0.00949037	0	0	0.00949037	0	0	0	0	0	0	0	0	0.00949037	0	0	0	0	0	0	0	0	0	0	0	0	0	0	0	0	0	0	0	0	0	0	0	0	0	0	0	0
Nitratireductor	0	0	0	0	0	0	0	0	0	0	0	0	0	0	0	0	0	0	0	0	0	0	0	0	0	0	0	0	0	0	0	0	0	0	0	0	0	0	0	0	0	0	0	0	0	0	0	0	0
Nitriliruptor	0	0	0	0	0	0	0	0	0	0	0	0	0	0	0	0	0	0	0	0	0	0	0	0	0	0	0	0	0	0	0	0	0	0	0	0	0	0	0	0	0	0	0	0	0	0	0	0	0
Nitrobacter	0	0	0	0	0	0	0	0	0	0	0	0	0	0	0	0	0	0	0	0	0	0	0	0	0	0	0	0	0	0	0	0	0	0	0	0	0	0	0	0	0	0	0	0	0	0	0	0	0
Nitrococcus	0	0	0	0	0	0	0	0	0	0	0	0	0	0	0	0	0	0	0	0	0	0	0	0	0	0	0	0	0	0	0	0	0	0	0	0	0	0	0	0	0	0	0	0	0	0	0	0	0
Nitrolancea	0	0	0	0	0	0.00949037	0	0	0.00949037	0	0	0	0	0	0	0	0	0.00949037	0	0	0	0	0	0	0	0.00949037	0.00949037	0	0	0	0	0.0189807	0	0	0	0	0.0189807	0.00949037	0	0.0284711	0.0379615	0	0	0.0189807	0	0	0	0	0.0284711
Nitrosomonas	0	0	0	0.0284711	0	0	0	0	0	0	0	0	0	0	0	0	0	0	0	0	0	0	0	0	0	0	0	0	0	0	0	0	0	0	0.00949037	0	0	0.0189807	0	0	0	0.00949037	0	0.00949037	0	0.0284711	0.00949037	0	0.0189807
Nitrosospira	0.0759229	0.0474518	0.0759229	0.0949037	0.250268	0.0284711	0.0189807	0.0379615	0.132865	0.0664326	0.0284711	0.0854133	0.104394	0.104394	0.104394	0.161336	0.0949037	0.132865	0.151846	0.113884	0.151846	0.113884	0.113884	0.0854133	0.161336	0.0474518	0.227769	0.151846	0.0474518	0.104394	0.0474518	0.0664326	0.0759229	0.0854133	0.0759229	0.170827	0.161336	0.199298	0.275221	0.142356	0.170827	0.199298	0.0854133	0.113884	0.208788	0.208788	0.142356	0.151846	0.24675
Nitrospira	0.275221	0.132865	0.0759229	0.208788	0.250268	0.0664326	0.0569422	0.142356	0.123375	0.151846	0.170827	0.322672	0.332163	0.275221	0.313182	0.436557	0.294201	0.227769	0.218278	0.208788	0.474518	0.474518	0.26573	0.237259	0.408086	0.275221	0.332163	0.484009	0.25624	0.25624	0.218278	0.113884	0.351144	0.465028	0.465028	0.303692	0.113884	0.0569422	0.151846	0.208788	0.161336	0.161336	0.25624	0.0949037	0.189807	0.104394	0.0854133	0.170827	0.151846
Nitrospirillum	0	0	0	0	0	0	0	0	0	0	0	0	0	0	0	0	0	0	0	0	0	0	0	0	0	0	0	0	0	0	0	0	0	0	0	0	0	0	0	0	0	0	0	0	0	0	0	0	0
Nocardia	0.0949037	0.00949037	0	0	0.0357526	0.0759229	0.142356	0.00949037	0.0474518	0.0949037	0.0854133	0.142356	0.161336	0.0949037	0.132865	0.0664326	0.132865	0.161336	0.142356	0.0664326	0.0379615	0.0854133	0.0569422	0.104394	0.0569422	0.180317	0.132865	0.123375	0.104394	0.113884	0.0949037	0.0949037	0.0474518	0.237259	0.0759229	0.0854133	0.00949037	0.0854133	0.0474518	0.0284711	0.0379615	0.104394	0.0379615	0.0284711	0.0189807	0.0854133	0.0189807	0.0379615	0.0189807
Nocardioides	2.50546	1.48999	1.68929	1.40457	2.1094	1.64183	1.17681	1.29069	1.73674	1.64183	2.42953	2.12584	1.35712	1.40457	1.5754	1.17681	1.30967	1.3761	1.5754	0.882604	1.47101	1.7747	1.47101	1.72725	1.94553	1.83164	1.31916	1.73674	1.6703	1.24324	1.39508	2.12584	1.94553	0.911075	1.47101	1.19579	1.20528	0.949037	1.96451	2.39157	1.63234	1.79368	1.55642	1.4805	1.80317	1.43305	1.07241	2.09737	1.86011
Nocardiopsis	0	0.00949037	0	0	0	0	0	0	0	0	0	0	0	0	0	0.0189807	0	0	0	0	0.0189807	0	0.00949037	0.0189807	0	0	0	0	0.00949037	0	0	0	0	0.0189807	0	0	0	0.00949037	0	0	0	0	0	0	0	0	0	0	0
Nodosilinea_PCC-7104	0.0569422	0	0	0	0	0	0	0	0	0	0	0	0	0	0	0	0	0	0	0	0	0	0	0	0	0	0	0	0	0	0	0	0	0	0	0	0	0	0	0	0	0	0	0	0	0	0	0	0
Nodularia_PCC-9350	0	0	0	0	0	0	0	0	0	0	0	0	0	0	0	0	0	0	0	0	0	0	0	0	0	0	0	0	0	0	0	0	0	0	0	0	0	0	0	0	0	0	0	0	0	0	0	0	0
Nonomuraea	0.0474518	0.0854133	0	0.00949037	0.393279	0.00949037	0.0284711	0.0189807	0.113884	0.123375	0.180317	0.189807	0.208788	0.484009	0.180317	0.284711	0.123375	0.142356	0.104394	0.142356	0.170827	0.0854133	0.313182	0.123375	0.113884	0.132865	0.370124	0.351144	0.227769	0.189807	0.0949037	0.151846	0.24675	0.161336	0.208788	0.24675	0.123375	0.0474518	0.132865	0.132865	0.104394	0.199298	0.113884	0.275221	0.113884	0.104394	0.0569422	0.0854133	0.142356
Nordella	0.0379615	0.0569422	0.0189807	0.0189807	0	0	0.0189807	0.0189807	0.0189807	0	0.0474518	0.0189807	0.0284711	0	0.00949037	0	0.0854133	0.0189807	0.0379615	0.00949037	0	0.0189807	0	0	0.0474518	0.00949037	0.00949037	0.0189807	0	0.0284711	0.0379615	0.00949037	0.0569422	0.00949037	0.0189807	0	0.0189807	0.0189807	0.0379615	0.0379615	0.00949037	0.0189807	0.00949037	0.0854133	0.0379615	0.0569422	0.0189807	0.0284711	0.00949037
Nostoc_PCC-7107	0	0	0.0284711	0.0189807	0.0357526	0	0.00949037	0	0.00949037	0.0189807	0	0.00949037	0.0189807	0.00949037	0.00949037	0.00949037	0	0.0284711	0	0.0284711	0	0.00949037	0.00949037	0.0189807	0.00949037	0	0	0.0379615	0.00949037	0	0.0189807	0	0.0189807	0	0.0189807	0.00949037	0.00949037	0.00949037	0.0189807	0.0189807	0	0	0	0.0189807	0.00949037	0.00949037	0.0189807	0	0.00949037
Novibacillus	0	0.00949037	0	0	0.0357526	0.0189807	0.00949037	0	0.0189807	0	0.00949037	0.0759229	0.0284711	0.0379615	0.0284711	0.0284711	0.00949037	0.0379615	0.0189807	0.0284711	0.00949037	0.00949037	0.0379615	0	0	0.00949037	0.0284711	0.0189807	0.0379615	0	0.0189807	0	0	0.0284711	0.00949037	0.0379615	0	0	0	0	0.00949037	0.0284711	0	0.00949037	0	0.0189807	0	0	0
Noviherbaspirillum	0.00949037	0.0379615	0	0.0474518	0.0357526	0	0.00949037	0.0284711	0.0379615	0.0189807	0.0379615	0.0949037	0.0189807	0.00949037	0	0.0379615	0.00949037	0.0284711	0.0189807	0	0.0189807	0.00949037	0.0189807	0.00949037	0	0	0.00949037	0.0474518	0.00949037	0.0379615	0.0379615	0	0	0.00949037	0.0189807	0.0284711	0	0.0189807	0.00949037	0.0189807	0.0284711	0.0284711	0	0.0189807	0.0284711	0.0379615	0.00949037	0.0379615	0.0189807
Novosphingobium	0.360634	0.540951	0.341653	0.142356	0.321773	0.427067	0.408086	0.189807	0.0379615	0.0949037	0.208788	0.199298	0.0474518	0.0569422	0.0759229	0.0759229	0.151846	0.0759229	0.132865	0.0854133	0.0189807	0.151846	0.0759229	0.199298	0.0474518	0.0759229	0.0284711	0.0664326	0.104394	0.0759229	0.0854133	0.113884	0.0379615	0.0664326	0.0949037	0.0949037	0.0854133	0.104394	0.0379615	0.123375	0.123375	0.0474518	0.00949037	0.0759229	0.0284711	0.161336	0.0379615	0.0759229	0.0759229
Nubsella	0	0	0	0	0	0	0	0	0	0	0	0	0	0	0	0	0	0	0	0	0	0	0	0	0	0	0	0	0	0	0	0	0	0	0	0	0	0	0	0	0	0	0	0	0	0	0	0	0
Occallatibacter	0	0	0	0	0	0	0	0	0	0	0	0	0	0	0	0	0	0	0	0	0	0	0	0	0	0	0	0	0	0	0	0	0	0	0	0	0	0	0	0	0	0	0	0	0	0.00949037	0.00949037	0	0
Oceanicella	0.0284711	0	0.00949037	0.0284711	0.0357526	0.0379615	0	0.0379615	0.0949037	0.113884	0.199298	0.25624	0.0664326	0.0759229	0.180317	0.180317	0.0664326	0.208788	0.142356	0.142356	0.142356	0.0474518	0.0569422	0.0474518	0.0854133	0.0949037	0.123375	0.123375	0.104394	0.180317	0.0569422	0.0284711	0.123375	0.151846	0.0949037	0.161336	0	0.00949037	0	0.00949037	0	0	0.00949037	0.00949037	0	0	0	0	0
Oceanobacillus	0.0284711	0.0949037	0.0284711	0.0569422	0.14301	0.0474518	0.0854133	0.170827	0	0.0759229	0.0284711	0.0189807	0.0379615	0.0854133	0.0284711	0.0569422	0.0474518	0.0569422	0.0189807	0.0189807	0.00949037	0.0474518	0.0284711	0.0474518	0.0284711	0.0474518	0.0569422	0.0569422	0.0284711	0.0474518	0.0474518	0.0284711	0.00949037	0.0284711	0.0379615	0.0284711	0.0189807	0.0284711	0.0569422	0.0284711	0.0474518	0.0854133	0.00949037	0.0189807	0.0189807	0.0189807	0.0379615	0.0284711	0.0474518
Ochrobactrum	0	0	0	0	0	0	0	0	0	0	0	0	0	0	0	0	0	0	0	0	0	0	0	0	0	0	0	0	0	0	0	0	0	0	0	0.00949037	0	0	0	0	0	0	0	0	0	0	0	0	0
Ohtaekwangia	0	0.0189807	0	0	0	0.00949037	0.0189807	0	0	0.00949037	0	0	0	0	0	0	0.00949037	0.0189807	0.0189807	0	0	0	0	0	0	0.0189807	0	0	0.00949037	0	0	0	0.00949037	0.00949037	0.0189807	0	0	0	0	0	0	0	0	0	0	0	0	0	0
Oikopleura	0	0	0	0	0	0	0	0	0	0	0	0	0	0	0	0	0	0	0	0	0	0	0	0	0	0	0	0	0	0	0	0	0	0	0	0	0	0	0	0	0	0	0	0	0	0	0	0	0
Oligoflexus	0.00949037	0	0.0759229	0	0	0.0284711	0	0.00949037	0.00949037	0.00949037	0	0.0474518	0.0379615	0.0189807	0.0189807	0	0.0189807	0.0474518	0.0189807	0	0.00949037	0.00949037	0	0	0.0284711	0.0189807	0.0189807	0.0284711	0.0189807	0.0189807	0	0	0	0	0.00949037	0	0.0189807	0.00949037	0.00949037	0.0284711	0	0	0.00949037	0.0284711	0.0284711	0.0189807	0.0474518	0	0.0189807
Oligotropha	0	0	0	0	0	0.00949037	0	0	0	0	0	0	0	0	0	0	0	0	0	0	0	0	0	0	0	0	0	0	0	0	0	0	0	0	0	0	0	0	0	0	0	0	0	0	0	0	0	0	0
Olivibacter	0	0.0664326	0	0	0	0	0	0	0	0	0	0	0	0	0	0	0.00949037	0	0	0	0	0	0	0	0	0	0	0	0	0	0	0	0	0	0	0	0	0	0	0	0	0	0	0	0	0	0	0	0
Olsenella	0	0	0	0	0	0	0	0	0	0	0	0	0	0	0	0	0	0	0	0	0	0	0	0	0	0	0	0	0	0	0	0	0	0	0	0	0	0	0	0	0	0	0	0	0	0	0	0	0
Opitutus	0.0379615	0.0854133	0.218278	0.0569422	0.0357526	0.0569422	0.0569422	0.0569422	0.00949037	0.0379615	0.0189807	0.0189807	0.0379615	0.00949037	0.0379615	0	0.0284711	0.0284711	0.0284711	0.0284711	0	0.00949037	0.00949037	0.0284711	0.0949037	0.0664326	0.0189807	0	0	0.0189807	0	0.00949037	0	0	0.00949037	0	0.0284711	0.00949037	0.0189807	0.0474518	0.0284711	0	0.0569422	0.00949037	0.00949037	0.0474518	0	0.0474518	0.0284711
Orenia	0	0	0	0	0	0	0	0	0	0	0	0	0	0	0	0	0	0	0	0	0	0	0	0	0	0	0	0	0	0	0	0	0	0	0	0	0	0	0	0	0	0	0	0	0	0	0	0	0
Ornithinibacillus	0	0	0	0	0	0	0.00949037	0	0.00949037	0	0	0	0	0	0	0	0.00949037	0	0	0	0	0	0	0	0	0	0	0	0	0	0	0	0	0	0	0	0	0	0	0.00949037	0	0	0	0	0	0	0	0	0
Ornithinibacter	0	0	0	0	0	0	0	0	0	0	0	0	0	0	0	0	0	0	0	0	0	0	0	0	0	0	0	0	0	0	0	0	0	0	0	0	0	0	0	0	0	0	0	0	0	0	0	0	0
Oryzihumus	0.0189807	0.0379615	0.00949037	0.0379615	0.178763	0.0189807	0.0664326	0.0284711	0.0189807	0	0.0759229	0.0379615	0.0664326	0.0759229	0.0569422	0.0569422	0.0474518	0.00949037	0.0569422	0.0759229	0.104394	0.0474518	0.0759229	0.0569422	0.00949037	0.0189807	0	0.0189807	0	0.0949037	0.0759229	0.0379615	0.0189807	0.0569422	0.0569422	0.0759229	0.332163	0.683306	0.616874	0.51248	0.730758	0.51248	0.427067	0.455538	0.569422	0.502989	0.7877	0.654835	0.76872
Oscillibacter	0	0	0	0	0	0	0	0	0	0	0	0	0	0	0	0	0	0	0	0	0	0	0	0	0	0	0	0	0	0	0	0	0	0	0	0	0	0	0	0	0	0	0	0	0	0	0	0	0
Oscillochloris	0	0	0	0	0	0	0	0	0	0	0	0	0	0	0	0	0	0	0	0	0	0.00949037	0	0	0	0	0	0	0	0.00949037	0	0	0	0	0	0	0	0	0	0	0	0	0	0	0	0	0	0	0
Oscillospira	0	0	0	0	0	0	0	0	0	0	0	0	0	0	0	0	0	0	0	0	0	0	0	0	0	0	0	0	0	0	0	0	0	0	0	0	0	0	0	0	0	0	0	0	0	0	0	0	0
Oxalobacter	0.0189807	0.00949037	0.0759229	0	0.0357526	0.0759229	0.00949037	0.0474518	0.0379615	0.0284711	0.0284711	0.170827	0.113884	0.0189807	0.0189807	0.0189807	0.0569422	0.104394	0.0569422	0.0189807	0.00949037	0.0284711	0.00949037	0	0	0.00949037	0	0.0664326	0	0	0.0949037	0.00949037	0.0284711	0.0189807	0.0284711	0.0284711	0	0.0474518	0.0379615	0.0474518	0.0284711	0.0189807	0.0284711	0.0664326	0.0379615	0.0189807	0	0.00949037	0.0284711
Oxalophagus	0	0	0	0	0	0	0	0	0	0	0	0	0	0	0	0	0	0	0	0	0	0	0	0	0	0	0	0	0	0	0	0	0	0	0	0	0	0.00949037	0	0	0	0	0	0	0.00949037	0	0	0	0
Oxobacter	0	0.00949037	0	0	0.0357526	0	0	0.00949037	0.0189807	0.0189807	0	0.0189807	0.0189807	0.0189807	0.00949037	0.0189807	0	0	0	0	0	0.00949037	0.00949037	0	0.00949037	0.0189807	0.0759229	0.00949037	0	0.00949037	0	0	0.0189807	0.0189807	0.00949037	0.0189807	0	0.0189807	0.0379615	0	0	0.0189807	0	0.0569422	0.0189807	0	0.00949037	0.0379615	0.0379615
Paenarthrobacter	0	0	0	0	0	0	0	0	0	0	0	0	0	0	0	0	0	0	0	0	0	0	0	0	0	0	0	0	0	0	0	0	0	0	0	0	0	0	0	0.00949037	0	0	0	0	0	0	0	0	0
Paenibacillus	0.332163	0.237259	0.113884	0.303692	1.89489	0.180317	0.208788	0.303692	1.27171	1.22426	0.873114	1.04394	1.56591	2.0689	2.02145	2.32514	2.72374	1.6703	1.47101	1.34763	1.5754	1.22426	1.34763	1.20528	0.806681	1.1863	1.51846	1.974	0.76872	1.43305	1.04394	0.968017	0.968017	1.27171	1.6703	1.90756	1.80317	2.18278	1.7747	1.12935	1.27171	1.86011	1.13884	1.15782	1.90756	1.75572	1.78419	1.25273	1.5754
Paenisporosarcina	0	0	0	0	0	0	0	0	0	0	0	0	0	0	0	0	0	0	0	0	0	0	0	0	0	0	0	0	0	0	0	0	0	0	0	0	0	0	0	0	0	0	0	0	0	0	0	0	0
Pajaroellobacter	0.0189807	0.0379615	0.0759229	0.104394	0.14301	0.0569422	0.104394	0.0664326	0.0284711	0.0664326	0.123375	0.0759229	0.123375	0.113884	0.113884	0.161336	0.123375	0.161336	0.132865	0.142356	0.104394	0.151846	0.170827	0.0664326	0.142356	0.0854133	0.142356	0.113884	0.104394	0.104394	0.151846	0.0854133	0.113884	0.161336	0.180317	0.180317	0.0474518	0.0949037	0.0854133	0.104394	0.132865	0.104394	0.0854133	0.0379615	0.0759229	0.170827	0.123375	0.142356	0.0569422
Paludibacter	0	0	0	0	0	0	0	0	0	0	0	0	0	0	0	0	0	0	0	0	0	0	0	0	0.0569422	0	0	0	0	0	0	0	0	0	0	0	0	0	0	0	0	0	0	0	0	0	0	0	0
Paludibacterium	0	0	0	0	0	0	0	0.00949037	0	0	0	0	0	0	0	0	0	0	0	0	0	0	0	0	0	0	0	0	0	0	0	0	0	0	0	0	0	0	0	0	0	0	0	0	0	0	0	0	0
Paludibaculum	0	0	0	0	0	0	0	0	0	0	0	0	0	0	0	0	0	0	0	0.00949037	0	0	0	0	0	0	0	0	0	0	0	0	0	0.00949037	0	0	0	0	0	0.00949037	0	0	0	0	0	0	0	0	0
Paludicola	0	0	0	0	0	0	0	0	0	0	0	0	0	0	0	0	0	0	0	0	0	0	0	0	0	0	0	0	0	0	0	0	0	0	0	0	0	0	0	0	0	0	0	0	0	0	0	0	0
Paludisphaera	0	0	0	0	0	0	0	0	0	0	0	0	0	0	0	0	0	0	0	0	0	0	0	0	0	0	0	0	0	0	0	0	0	0	0	0	0.00949037	0.0379615	0	0.00949037	0	0	0.00949037	0	0	0.0379615	0	0	0.0189807
Panacagrimonas	0.00949037	0	0	0	0	0	0	0.0379615	0	0	0.00949037	0.00949037	0	0.0189807	0	0	0.00949037	0	0	0	0	0	0	0	0.123375	0	0.0189807	0	0.0284711	0	0.00949037	0.00949037	0.00949037	0	0	0	0	0.00949037	0	0	0.00949037	0	0.00949037	0.0284711	0	0	0	0	0
Papillibacter	0	0	0	0	0	0	0	0	0	0	0	0	0	0	0	0	0	0	0	0	0	0	0	0	0	0	0	0.00949037	0	0	0	0	0	0	0	0	0	0	0	0.00949037	0	0	0	0	0	0	0	0	0
Parachlamydia	0	0	0	0	0	0	0	0	0	0	0	0	0	0	0	0	0	0	0	0	0	0	0	0	0	0	0	0	0	0	0	0	0	0	0	0	0	0	0	0	0	0	0	0	0	0	0	0	0
Paraclostridium	0.0569422	0	0	0	0.0715052	0.00949037	0	0	0.00949037	0	0	0.0284711	0.0284711	0.0284711	0.0189807	0.0284711	0.0189807	0.0379615	0.0284711	0	0	0.00949037	0.00949037	0	0	0.00949037	0.00949037	0	0	0.00949037	0.00949037	0	0.00949037	0.00949037	0.00949037	0.0189807	0.0664326	0.0189807	0.0759229	0.0759229	0.0379615	0.0379615	0.0284711	0.0759229	0.0379615	0.0474518	0.0664326	0.0474518	0.0189807
Paracoccus	0	0	0.00949037	0	0	0	0	0	0.00949037	0.00949037	0	0	0	0	0	0	0	0	0	0	0	0	0	0.00949037	0.0189807	0	0	0	0.0189807	0	0	0.0284711	0.0189807	0	0	0.303692	0	0	0	0.00949037	0	0	0	0.00949037	0	0	0	0	0.00949037
Parafilimonas	0	0.0284711	0.0474518	0.0474518	0	0	0.0474518	0.170827	0	0	0	0	0	0	0	0	0	0.00949037	0.00949037	0	0	0	0	0	0	0	0	0	0	0	0	0	0	0	0	0	0	0	0.0189807	0	0.00949037	0	0	0.00949037	0	0	0	0.00949037	0.00949037
Parafrigoribacterium	0	0	0	0	0	0	0	0	0	0	0	0	0	0	0	0	0	0	0	0	0	0.00949037	0	0	0	0	0	0	0	0	0	0	0	0	0	0	0	0	0	0	0	0	0	0	0	0	0	0	0
Paramaledivibacter	0	0	0	0	0	0	0	0	0	0	0	0	0	0	0	0	0	0	0	0	0	0	0	0	0	0	0	0	0	0	0	0	0	0	0.00949037	0	0	0	0	0	0	0	0	0	0	0	0	0	0
Parapusillimonas	0	0	0	0	0	0	0	0	0	0	0	0	0	0	0	0	0	0	0	0	0	0	0	0	0	0	0	0	0	0	0	0	0	0	0	0	0	0	0	0	0.00949037	0	0	0	0.0189807	0	0	0	0.00949037
Parasediminibacterium	0	0	0	0	0	0	0	0	0	0	0	0	0	0	0	0	0	0	0	0	0	0	0	0	0	0	0	0	0	0	0	0	0	0	0	0	0	0	0	0	0	0	0	0	0	0	0	0	0
Parasegetibacter	0.0189807	0.00949037	0.0474518	0.00949037	0.0357526	0.0284711	0.00949037	0.0189807	0.0189807	0	0.0379615	0.0284711	0.0189807	0	0.00949037	0	0	0.0189807	0	0	0	0.00949037	0	0	0.0189807	0.0474518	0.00949037	0	0	0	0	0.00949037	0.0189807	0	0	0	0	0.0189807	0	0.00949037	0.00949037	0	0.00949037	0.0284711	0.0189807	0	0.00949037	0.00949037	0
Parvibaculum	0	0	0	0	0	0	0	0	0	0	0	0	0	0	0	0	0	0	0	0	0	0	0	0	0	0	0	0	0	0	0	0	0	0	0	0	0	0	0	0	0	0	0	0	0	0	0	0	0
Parviterribacter	0.360634	0.218278	0.0854133	0.151846	0.107258	0.208788	0.208788	0.24675	0.180317	0.294201	0.389105	0.218278	0.227769	0.180317	0.189807	0.0949037	0.24675	0.123375	0.218278	0.132865	0.303692	0.218278	0.208788	0.199298	0.284711	0.189807	0.199298	0.161336	0.25624	0.189807	0.351144	0.351144	0.341653	0.294201	0.26573	0.180317	0.00949037	0.0474518	0.0189807	0.00949037	0	0.0379615	0	0.00949037	0	0.00949037	0.00949037	0.0189807	0.0189807
Pasteuria	0	0	0	0.00949037	0	0	0	0	0	0	0	0	0.00949037	0	0	0	0	0.00949037	0	0	0	0	0	0	0	0.00949037	0	0	0	0	0	0	0	0	0	0.0474518	0	0.00949037	0	0	0	0	0	0	0	0.00949037	0	0	0
Patulibacter	0	0	0.00949037	0	0	0	0	0	0	0	0	0	0	0	0.00949037	0	0	0	0	0	0	0	0	0	0	0	0	0	0	0	0.0189807	0	0	0	0.00949037	0	0	0	0	0	0	0	0	0	0	0.00949037	0	0.00949037	0
Paucimonas	0	0.0189807	0	0	0	0	0	0	0	0	0	0	0	0	0	0	0	0	0	0	0	0	0	0	0.00949037	0	0	0	0	0	0.00949037	0	0	0	0	0	0	0	0	0	0	0	0	0	0	0	0	0	0
Pedobacter	1.61336	1.15782	0.835152	0.977508	0.357526	1.31916	0.664326	0.493499	0.189807	0.436557	0.465028	0.484009	0.227769	0.189807	0.104394	0.170827	0.360634	0.151846	0.446047	0.180317	0.132865	0.427067	0.189807	0.303692	0.578912	0.142356	0.0854133	0.24675	0.132865	0.104394	0.322672	0.227769	0.151846	0.180317	0.208788	0.132865	0.24675	0.180317	0.502989	0.607384	0.322672	0.180317	0.218278	0.275221	0.294201	0.25624	0.294201	0.275221	0.161336
Pedococcus-Phycicoccus	0.104394	0.104394	0.0284711	0.104394	0.214516	0.113884	0.0949037	0.199298	0.113884	0.0759229	0.132865	0.0189807	0.0189807	0.0664326	0.104394	0.104394	0.0949037	0.0284711	0.0854133	0.170827	0.123375	0.142356	0.0569422	0.218278	0.0189807	0.0569422	0.104394	0.00949037	0.0569422	0.0949037	0.132865	0.0949037	0.0759229	0.113884	0.113884	0.0284711	0.0949037	0.142356	0.0379615	0.180317	0.189807	0.104394	0.0949037	0.123375	0.113884	0.0189807	0.0284711	0.180317	0.0379615
Pedomicrobium	0.0854133	0.0759229	0.208788	0.0759229	0.107258	0.0379615	0.0379615	0.0949037	0.0189807	0.0569422	0.0664326	0.123375	0.0379615	0.142356	0.113884	0.0664326	0.151846	0.0569422	0.0569422	0.0379615	0.0379615	0.0664326	0.0284711	0.0379615	0.218278	0.0474518	0.0284711	0.0474518	0.0854133	0.0284711	0.0569422	0.104394	0.0569422	0.0474518	0.104394	0.104394	0.0949037	0.142356	0.0949037	0.142356	0.170827	0.151846	0.0949037	0.142356	0.161336	0.142356	0.0949037	0.104394	0.218278
Pedosphaera	0	0	0	0	0	0	0.0189807	0	0.00949037	0	0	0	0	0	0	0	0.0189807	0.00949037	0	0	0	0	0	0	0.00949037	0	0	0	0.0189807	0.00949037	0	0	0	0	0	0	0	0.0284711	0.0379615	0	0.00949037	0.00949037	0.00949037	0.0379615	0.0284711	0	0.0474518	0.0189807	0.00949037
Pelosinus	0	0	0	0	0	0	0.0189807	0	0	0	0	0	0	0	0	0	0	0	0.00949037	0	0	0	0	0	0	0.00949037	0	0	0	0	0	0	0	0	0	0	0	0	0.0189807	0.00949037	0	0	0	0.00949037	0	0.0284711	0.00949037	0.0189807	0.00949037
Pelospora	0	0	0	0	0	0	0	0	0	0	0	0	0	0	0	0	0	0	0	0	0	0	0	0	0	0	0	0	0	0	0	0	0	0	0	0	0	0	0	0	0	0	0	0	0	0	0	0	0
Pelotomaculum	0.0379615	0	0	0	0.0715052	0	0.00949037	0	0.0189807	0.00949037	0.0284711	0.00949037	0.00949037	0.0189807	0.0189807	0.00949037	0.0189807	0.00949037	0	0.00949037	0.0379615	0.00949037	0.0189807	0	0.00949037	0.0189807	0.0284711	0.00949037	0.0284711	0	0	0	0	0	0	0.0379615	0.00949037	0.00949037	0	0.0284711	0	0	0	0.00949037	0	0.00949037	0.00949037	0.0474518	0
Peptococcus	0	0	0	0	0	0	0	0	0	0	0	0	0	0	0	0	0	0	0	0	0	0	0	0	0	0	0.0189807	0	0	0	0	0	0	0	0	0	0	0	0	0	0	0	0	0	0	0	0	0	0
Peptoniphilus	0	0	0	0	0	0	0	0	0	0	0	0	0	0	0	0	0	0	0	0	0	0	0	0	0	0	0	0	0	0	0	0	0	0	0	0	0	0	0	0	0	0	0	0	0	0	0	0	0
Peredibacter	0.0474518	0.151846	0.0189807	0.0474518	0	0.0664326	0.0474518	0.0379615	0.00949037	0.0474518	0.0474518	0.123375	0.0189807	0	0.0474518	0.00949037	0.0379615	0.0284711	0.0664326	0.0474518	0.0284711	0.00949037	0.00949037	0.0474518	0.161336	0.0284711	0.0284711	0.0474518	0.0189807	0.0284711	0.0949037	0.0949037	0.0569422	0.00949037	0.0474518	0.0189807	0.0474518	0.0189807	0.00949037	0.0284711	0.0189807	0.0189807	0.0189807	0.00949037	0.0284711	0.0284711	0.00949037	0.0949037	0.0189807
Phaeodactylibacter	0	0	0	0	0	0	0	0	0	0.00949037	0	0	0	0	0	0	0	0	0	0	0	0	0	0	0	0	0	0	0	0	0	0	0	0	0	0	0	0	0	0	0	0	0	0	0	0	0	0	0
Phaselicystis	0	0	0.0379615	0.0189807	0	0.0474518	0	0.0189807	0.0664326	0.0569422	0.0284711	0.0664326	0.0189807	0.0379615	0.0474518	0.0284711	0.0379615	0.0379615	0	0.0664326	0.0284711	0.0284711	0.00949037	0.0854133	0.0379615	0.0569422	0.0379615	0.0854133	0.0474518	0.0474518	0.0284711	0.0569422	0.0664326	0.0854133	0.0189807	0.0474518	0.00949037	0.0379615	0.113884	0.0284711	0.0569422	0.0759229	0.0379615	0.0189807	0.0474518	0.0854133	0.0474518	0.0664326	0.0759229
Phenylobacterium	0.0664326	0.398595	0.303692	0.26573	0.0715052	0.132865	0.123375	0.180317	0	0.0474518	0.0664326	0.0189807	0.0759229	0.104394	0.0379615	0.0189807	0.0189807	0.0474518	0.123375	0.0189807	0.0379615	0.0759229	0.00949037	0.0569422	0.0284711	0.0569422	0.132865	0.0284711	0.0949037	0.0379615	0.0569422	0.0759229	0.0379615	0.0284711	0.0569422	0.0284711	0.0759229	0.0284711	0.0854133	0.0949037	0.0854133	0.0569422	0.218278	0.208788	0.142356	0.0474518	0.0379615	0.113884	0.123375
Phormidesmis_ANT.L52.6	0	0	0	0	0	0	0	0	0	0	0	0	0	0	0	0	0	0	0	0	0	0	0	0	0	0	0.00949037	0	0	0	0	0	0	0	0	0	0	0	0	0	0	0	0	0	0	0	0	0	0
Phreatobacter	0	0	0	0	0	0	0	0	0	0	0	0	0	0	0	0	0	0	0	0	0	0	0	0	0	0	0	0	0	0	0	0	0	0	0	0	0	0	0	0	0	0	0	0	0	0	0	0	0
Phycisphaera	0	0	0	0	0	0	0	0	0	0	0	0	0	0	0	0	0	0	0	0	0	0	0	0	0	0	0	0	0	0	0	0	0	0	0	0	0	0	0	0	0	0	0	0	0	0	0	0	0
Phyllobacterium	0	0.0284711	0.00949037	0.0189807	0	0.0284711	0	0.0569422	0	0.0189807	0	0.0189807	0	0	0	0	0	0	0	0.0284711	0.00949037	0.00949037	0.00949037	0	0	0.00949037	0.0189807	0	0.0189807	0.0284711	0	0	0.0189807	0	0.0379615	0	0	0	0	0	0	0	0	0	0	0	0	0	0
Phytohabitans	0	0	0	0	0	0	0	0	0.0284711	0	0	0	0	0	0	0	0	0	0	0	0	0	0	0	0	0	0.00949037	0	0	0	0	0	0	0	0	0	0	0	0	0	0	0	0	0	0	0	0	0	0
Phytomonospora	0	0	0	0	0	0	0	0	0	0	0	0	0	0	0	0	0	0	0	0	0	0	0	0	0	0	0	0	0	0	0	0	0	0	0	0	0	0	0	0	0	0	0	0	0	0	0	0	0
Pilimelia	0	0	0	0	0	0	0	0	0	0	0.00949037	0	0	0	0	0	0	0	0	0	0.00949037	0	0	0	0	0	0	0.00949037	0.00949037	0	0	0	0	0	0	0	0	0	0	0	0.00949037	0	0	0	0	0	0	0	0.00949037
Pirellula	0.797191	0.939546	1.38559	0.436557	0.14301	0.854133	0.474518	0.25624	0.0664326	0.0664326	0	0.0474518	0.0189807	0.0284711	0.113884	0.0569422	0.0854133	0.0664326	0.0474518	0.0474518	0.0284711	0.0189807	0.00949037	0.00949037	0	0.0189807	0.0949037	0.0284711	0.0379615	0.0284711	0.104394	0.0474518	0.0474518	0.0949037	0.0664326	0.0189807	0.132865	0.123375	0.0569422	0.123375	0.113884	0.0759229	0.189807	0.208788	0.151846	0.161336	0.0949037	0.104394	0.104394
Piscinibacter	0	0	0	0	0	0	0	0	0	0	0	0	0	0	0	0	0	0	0	0	0	0	0	0	0	0	0	0	0	0	0	0	0	0	0	0	0	0	0	0	0	0	0	0	0	0	0	0	0
Planctomicrobium	0	0	0	0	0	0	0.0284711	0	0	0	0	0	0	0	0	0	0	0	0	0	0	0	0	0	0	0	0	0	0.00949037	0	0	0	0	0	0	0	0	0	0	0	0	0	0	0	0.00949037	0	0	0	0
Planifilum	0.0189807	0.0284711	0.0189807	0.00949037	0.0715052	0.00949037	0	0	0.0664326	0.0569422	0.0379615	0.123375	0.151846	0.104394	0.161336	0.142356	0.142356	0.0664326	0.0759229	0.0569422	0.0284711	0.0949037	0.113884	0.0759229	0.00949037	0.0569422	0.0949037	0.113884	0.0664326	0.0664326	0.0949037	0.113884	0.113884	0.0474518	0.104394	0.161336	0.0284711	0.0189807	0.0189807	0.0759229	0.0189807	0.00949037	0.0189807	0.0284711	0.0189807	0.0189807	0	0.00949037	0.0189807
Planococcus	0	0	0	0	0	0	0	0	0	0	0	0	0	0	0	0	0	0	0	0	0	0	0.0189807	0	0	0	0	0	0.0379615	0	0	0	0	0	0	0.00949037	0	0	0	0	0	0	0.00949037	0.00949037	0.00949037	0	0	0	0
Planomonospora	0	0.0284711	0	0	0	0	0	0.0189807	0	0	0	0	0	0	0	0	0.00949037	0	0	0	0.00949037	0	0	0	0.00949037	0	0	0	0	0	0	0	0	0	0	0	0	0	0	0	0	0	0	0	0	0	0	0	0
Planosporangium	0	0	0	0	0	0	0	0	0	0	0.00949037	0	0	0	0	0	0	0	0	0	0	0	0	0	0	0	0	0	0	0	0	0	0	0	0	0	0	0	0	0	0	0	0	0	0	0	0	0	0
Plantactinospora	0	0.00949037	0	0	0	0	0	0	0	0	0.0189807	0	0.00949037	0.0284711	0.0474518	0.00949037	0	0	0	0.00949037	0.00949037	0.00949037	0.00949037	0.00949037	0	0.00949037	0.0189807	0.00949037	0.00949037	0	0	0	0	0	0.0189807	0.0189807	0	0	0	0	0	0	0.00949037	0	0	0	0.00949037	0	0
Plesiomonas	0	0	0.00949037	0	0	0	0	0	0	0	0	0	0	0	0	0	0	0	0	0	0	0	0	0	0	0	0	0	0	0	0	0	0	0	0	0	0	0	0	0	0	0	0	0	0	0	0	0	0
Polaromonas	0	0	0	0.0379615	0	0	0	0.0189807	0	0.0284711	0	0	0	0	0	0.00949037	0	0	0	0	0	0	0	0	0	0	0.0189807	0.00949037	0	0	0	0	0.00949037	0	0	0	0	0.00949037	0	0.00949037	0.0189807	0	0	0.0284711	0	0.0284711	0	0	0
Polyangium	0.00949037	0	0.00949037	0.0189807	0	0.0189807	0.00949037	0	0.00949037	0.0284711	0.0284711	0.00949037	0.0854133	0.0284711	0.0474518	0.00949037	0.0474518	0.0474518	0.0284711	0.0664326	0.104394	0.0664326	0.0664326	0.0474518	0	0.0379615	0.00949037	0.0949037	0.00949037	0.0569422	0	0.0189807	0.00949037	0	0.0189807	0.0949037	0.0189807	0.00949037	0	0	0.00949037	0.0189807	0	0.00949037	0.0189807	0.0189807	0	0.0189807	0
Polycyclovorans	0	0.0854133	0.0474518	0.0284711	0	0	0	0.0379615	0.00949037	0	0	0.0189807	0	0	0.0189807	0	0.00949037	0	0	0.0379615	0.0379615	0	0.0284711	0	0.00949037	0.00949037	0.00949037	0	0	0.00949037	0.00949037	0.00949037	0.0189807	0.00949037	0	0.0189807	0	0.00949037	0	0.00949037	0	0	0	0	0	0	0	0	0
Polymorphobacter	0	0	0	0	0	0	0	0	0	0	0	0	0	0	0	0	0	0	0	0	0	0	0	0	0	0	0	0	0	0	0	0	0	0	0	0	0	0	0	0	0	0	0	0	0	0	0	0	0
Polymorphospora	0	0.0379615	0	0	0	0	0	0	0	0	0	0	0	0	0	0	0	0.00949037	0	0	0	0	0	0	0	0.0189807	0	0	0	0	0	0	0	0	0	0	0	0	0	0	0	0	0	0.00949037	0	0	0	0	0
Pontibacter	0.0474518	0.123375	0.0379615	0.0379615	0	0.0379615	0.0569422	0.0474518	0.0284711	0.0284711	0.0569422	0.0474518	0	0.0379615	0	0.0759229	0.0379615	0.0474518	0.0379615	0	0.0474518	0.0474518	0.0284711	0.0189807	0.0284711	0.0189807	0.0189807	0.0664326	0.0569422	0.00949037	0.0474518	0.00949037	0.0284711	0.0379615	0.0284711	0.00949037	0	0	0	0.0189807	0.00949037	0	0.0284711	0	0.00949037	0	0	0	0.00949037
Porphyromonas	0	0	0	0	0	0	0	0.0189807	0	0	0	0	0	0	0	0	0	0	0	0	0	0	0	0	0	0	0	0	0	0	0	0	0	0	0	0	0	0	0	0	0	0	0	0	0	0	0	0	0
Povalibacter	0.0854133	0.00949037	0.161336	0.0379615	0	0	0.0379615	0.0379615	0.0474518	0	0.00949037	0.0379615	0.0664326	0.0664326	0.0284711	0	0.0569422	0.0759229	0.00949037	0.0189807	0.0664326	0.0189807	0.0284711	0.00949037	0.0569422	0.0189807	0.0379615	0.0284711	0.0189807	0.0189807	0.0189807	0.0854133	0.0379615	0.0284711	0.0664326	0.0379615	0	0	0.0284711	0.00949037	0.0474518	0	0.0284711	0	0	0.00949037	0.00949037	0.0189807	0.00949037
Prauserella	0	0	0	0	0	0	0	0	0	0	0	0	0	0	0	0	0	0	0	0	0	0	0	0	0	0	0	0	0	0	0	0	0	0	0	0	0	0	0	0	0	0	0	0	0	0	0	0	0
Prevotella	0	0	0	0	0	0.0189807	0	0	0	0	0	0	0	0	0	0	0	0	0	0	0	0	0	0	0	0	0	0	0	0	0	0	0	0	0	0	0	0	0	0	0	0	0	0	0	0	0	0	0
Procabacter	0	0	0	0	0	0	0	0	0	0	0	0	0	0.00949037	0	0	0	0	0	0	0	0	0	0	0	0	0	0	0	0.00949037	0	0	0	0	0	0	0	0	0	0	0	0	0	0	0	0	0	0	0
Promicromonospora	0.0284711	0.0664326	0	0.0284711	0	0.0379615	0.0474518	0.0189807	0.0284711	0.0379615	0.0569422	0.0474518	0.0284711	0.0284711	0.0189807	0.0284711	0.0189807	0.0189807	0.0854133	0.0664326	0.0474518	0.0569422	0.0379615	0.0474518	0	0.0284711	0.0189807	0.0379615	0.00949037	0.0949037	0.0474518	0.0189807	0.0854133	0.0379615	0.0379615	0.0474518	0.00949037	0.00949037	0	0.00949037	0.0284711	0	0	0.00949037	0	0.00949037	0	0	0.0379615
Propionicimonas	0	0	0	0	0	0	0	0	0	0	0	0	0	0	0	0	0	0	0	0	0	0	0	0	0	0	0	0	0	0	0	0	0	0	0	0	0	0	0	0	0	0	0	0	0	0	0	0	0
Prosthecobacter	0	0	0	0	0	0	0	0	0	0	0	0	0	0	0	0	0	0	0	0	0	0	0	0	0	0	0	0	0.00949037	0	0	0	0	0	0	0	0	0	0	0	0	0	0	0	0	0	0	0	0
Prosthecomicrobium	0	0	0	0	0	0.00949037	0	0	0	0	0	0	0	0	0	0	0.0189807	0	0	0.00949037	0.00949037	0	0	0	0	0	0	0	0.00949037	0	0	0.00949037	0	0	0	0	0	0	0	0	0	0	0	0	0	0	0	0	0
Proteiniborus	0	0	0	0	0	0	0	0	0.0189807	0	0.0474518	0.00949037	0.00949037	0.0189807	0.0379615	0.0284711	0.0189807	0.0284711	0.00949037	0.00949037	0	0.00949037	0	0	0	0	0.0189807	0.0379615	0.00949037	0.0379615	0.0284711	0.0189807	0.00949037	0.00949037	0.0284711	0.0379615	0	0.00949037	0	0.00949037	0	0.0189807	0	0	0	0	0	0	0
Proteiniclasticum	0	0	0	0	0	0	0	0	0	0	0	0	0	0	0	0	0	0	0	0	0	0	0	0	0	0	0	0	0	0	0	0	0	0	0	0	0	0	0	0	0	0	0	0	0.00949037	0	0.0189807	0	0
Proteus	0	0	0	0	0	0.0189807	0	0	0	0	0	0	0	0	0	0	0	0	0	0	0	0	0	0	0	0	0	0	0	0	0	0	0	0	0	0	0	0	0	0	0	0	0	0	0	0	0	0	0
Providencia	0	0	0	0	0	0	0.0284711	0	0	0.00949037	0	0	0	0.00949037	0	0	0	0	0	0	0	0	0	0	0	0	0	0	0	0	0	0	0	0	0	0	0	0	0	0	0	0	0	0	0	0	0	0	0
Pseudactinotalea	0.00949037	0	0	0	0	0	0	0	0	0	0	0	0	0.00949037	0	0	0	0	0	0	0.00949037	0	0	0	0	0	0	0	0	0	0	0	0	0	0	0	0	0	0	0	0	0	0	0	0	0	0	0	0
Pseudaminobacter	0	0	0	0	0	0	0	0	0	0	0	0.00949037	0.00949037	0	0	0	0	0.0189807	0	0	0	0	0	0	0	0	0	0.00949037	0	0	0	0	0	0	0	0	0	0.0474518	0.0189807	0.0379615	0	0.0189807	0.00949037	0.00949037	0.00949037	0	0.00949037	0	0.0189807
Pseudobacteriovorax	0	0	0	0	0	0	0	0	0	0	0	0	0	0	0	0	0	0	0	0	0	0	0	0	0	0	0	0	0	0	0	0	0	0	0	0	0	0	0	0	0	0	0	0	0	0	0	0	0
Pseudobacteroides	0	0	0	0	0	0.00949037	0	0	0	0	0	0.00949037	0	0	0	0.0189807	0.00949037	0	0.00949037	0	0	0	0	0	0	0	0	0	0	0	0	0	0	0	0.00949037	0.00949037	0	0	0	0	0	0	0	0	0	0.0284711	0.00949037	0	0.00949037
Pseudochrobactrum	0	0	0	0	0	0	0	0	0	0	0	0	0	0	0	0	0	0	0	0	0	0	0	0	0	0	0	0	0	0	0	0	0	0	0	0	0	0	0	0	0	0	0	0	0	0	0	0	0
Pseudoclavibacter	0	0	0	0	0	0	0	0	0	0	0	0	0	0.00949037	0	0	0	0	0	0	0	0	0	0	0	0	0	0	0	0	0	0	0	0	0	0	0	0	0	0	0	0	0	0	0	0	0	0	0
Pseudoclostridium	0	0	0.00949037	0	0	0	0	0	0.0189807	0.00949037	0	0	0.0284711	0.0189807	0	0.00949037	0.00949037	0.00949037	0.00949037	0.00949037	0	0	0	0.0189807	0	0	0	0	0	0	0	0	0	0	0.00949037	0.0189807	0.0474518	0.00949037	0.0284711	0.00949037	0.0379615	0.0569422	0	0	0.00949037	0.0379615	0	0.00949037	0.00949037
Pseudofulvimonas	0	0	0.00949037	0	0	0	0	0	0	0	0	0	0	0	0	0	0	0	0	0	0	0	0	0	0	0	0	0	0	0	0	0	0	0	0	0	0	0	0	0	0	0	0	0	0	0	0	0	0
Pseudogracilibacillus	0.0474518	0.00949037	0	0.0189807	0	0.0379615	0.00949037	0.113884	0.00949037	0.00949037	0.0189807	0	0	0.00949037	0	0	0	0.0189807	0	0	0	0.00949037	0	0	0.0189807	0.0284711	0.00949037	0	0.0284711	0.0189807	0	0	0.00949037	0	0.00949037	0	0	0	0	0	0	0	0	0	0	0	0	0.00949037	0
Pseudolabrys	0	0.00949037	0	0	0	0.00949037	0	0	0	0	0.00949037	0	0	0	0	0	0	0	0.00949037	0.00949037	0	0.00949037	0.00949037	0	0	0.00949037	0	0	0	0	0	0.0284711	0.0284711	0	0.0189807	0.00949037	0.0189807	0.00949037	0	0.0569422	0.0284711	0.0474518	0.0284711	0.0949037	0.0189807	0.00949037	0.0284711	0.00949037	0.0284711
Pseudomonas	1.24324	1.63234	1.88858	1.4805	1.39435	1.94553	2.43902	2.29667	0.484009	0.616874	0.284711	0.113884	0.351144	0.104394	0.531461	0.113884	0.531461	0.25624	0.218278	0.218278	0.199298	0.227769	0.180317	0.360634	2.43902	0.24675	0.341653	0.218278	0.484009	0.132865	0.51248	0.76872	0.370124	0.227769	0.189807	1.07241	0.161336	0.132865	0.104394	2.15431	0.161336	0.170827	0.123375	0.123375	0.189807	0.123375	0.113884	0.161336	0.0474518
Pseudonocardia	1.36661	0.51248	0.351144	0.882604	1.53736	0.873114	1.0819	1.16732	2.1638	1.85062	1.88858	1.65132	1.74623	1.33814	1.63234	1.96451	1.34763	1.76521	1.38559	1.95502	1.58489	1.49948	2.02145	1.39508	1.2812	2.30616	1.36661	1.79368	1.60387	1.4805	1.3761	1.54693	1.42356	1.25273	1.35712	1.6703	1.79368	2.59087	2.6573	1.93603	1.90756	2.60985	1.54693	1.66081	1.90756	2.34412	2.55291	1.88858	2.47699
Pseudorhodobacter	0.00949037	0.0284711	0.00949037	0.0284711	0	0	0	0.00949037	0	0.00949037	0	0	0	0	0	0.00949037	0	0	0	0.00949037	0	0.0189807	0	0	0	0	0.00949037	0.00949037	0	0	0	0.00949037	0	0	0	0	0	0	0.00949037	0.0189807	0	0	0.00949037	0.0189807	0.00949037	0	0.0189807	0.00949037	0
Pseudoxanthomonas	0.00949037	0	0	0	0	0	0	0	0	0	0	0	0	0	0	0	0	0	0	0	0.00949037	0	0	0	0	0	0	0	0	0	0	0	0	0	0	0.00949037	0.00949037	0.00949037	0	0	0	0	0.00949037	0	0.00949037	0	0	0	0
Psychrobacillus	0	0	0.00949037	0	0.0715052	0	0	0.00949037	0.0284711	0.0189807	0.0474518	0.0189807	0.0189807	0.0284711	0.0569422	0.00949037	0	0.00949037	0.0189807	0	0.0284711	0.0284711	0.0284711	0.0189807	0.0284711	0	0.0189807	0.0379615	0.00949037	0.0284711	0.0189807	0.00949037	0.00949037	0.00949037	0.0474518	0.0569422	0.0759229	0.0569422	0.0474518	0.0664326	0.0379615	0.0949037	0.0949037	0.0569422	0.104394	0.0569422	0.0379615	0.0664326	0.00949037
Psychroglaciecola	0	0	0	0.00949037	0	0.00949037	0.0189807	0	0	0.0189807	0.00949037	0.00949037	0	0.00949037	0.00949037	0	0.00949037	0.00949037	0	0.00949037	0	0.0379615	0.00949037	0	0.00949037	0	0.0189807	0	0.00949037	0.0189807	0.0284711	0.00949037	0.00949037	0.00949037	0.00949037	0.0284711	0.00949037	0	0	0	0	0	0	0	0	0	0	0	0
Psychromonas	0	0	0	0	0	0	0	0	0	0	0	0	0	0	0	0	0	0	0	0	0	0	0	0	0	0	0	0	0	0	0	0	0	0	0	0	0	0	0	0	0	0	0	0	0	0	0	0	0
Puia	0.0284711	0.0189807	0.0569422	0.00949037	0	0.00949037	0.0189807	0.0379615	0	0.00949037	0	0	0	0.00949037	0.0189807	0	0.00949037	0	0	0	0	0	0	0	0.00949037	0.0189807	0	0	0	0	0	0	0	0.00949037	0	0	0	0	0	0	0.00949037	0	0	0	0	0	0	0	0
Pullulanibacillus	0	0	0	0	0	0	0	0	0	0	0	0	0	0	0	0	0	0	0	0	0	0	0	0	0	0	0	0	0	0	0	0	0	0	0	0	0	0	0	0	0	0	0.00949037	0	0	0.00949037	0	0	0.0189807
Pusillimonas	0	0.00949037	0	0.0189807	0	0	0.00949037	0	0	0	0	0	0	0	0	0	0	0	0.0189807	0	0.00949037	0.00949037	0	0	0	0	0	0	0	0.00949037	0	0	0	0	0	0.00949037	0	0.00949037	0.0474518	0.0189807	0.0664326	0	0.0284711	0.0189807	0.0474518	0.00949037	0.0189807	0.0759229	0.00949037
Qipengyuania	0.00949037	0.0854133	0.0284711	0.0379615	0	0.0759229	0.0569422	0	0.0189807	0.0284711	0	0	0.00949037	0	0	0	0.0284711	0	0.00949037	0.0379615	0.0189807	0.00949037	0.00949037	0.0189807	0	0.00949037	0.00949037	0.00949037	0	0.00949037	0.0474518	0.00949037	0.00949037	0.00949037	0.00949037	0	0.0284711	0.00949037	0	0.00949037	0.00949037	0.00949037	0	0.00949037	0.0284711	0	0.0284711	0.0284711	0.00949037
Quadrisphaera	0	0	0	0	0	0	0	0	0	0	0	0	0	0	0.00949037	0	0	0	0	0	0	0	0	0	0	0	0	0	0	0	0	0	0	0	0	0	0	0	0	0	0	0.00949037	0.00949037	0.00949037	0	0	0.00949037	0	0
Rahnella	0.00949037	0.0189807	0.0189807	0.0284711	0	0.0189807	0.0284711	0.0189807	0	0.00949037	0	0	0	0.00949037	0	0	0.00949037	0	0.00949037	0.00949037	0	0	0	0.00949037	0.00949037	0	0	0	0.00949037	0	0	0	0	0	0	0	0.00949037	0	0	0	0	0	0	0	0	0	0	0	0
Ramlibacter	0	0	0	0	0	0	0	0	0	0	0	0	0	0	0	0	0	0	0	0	0	0	0	0	0	0	0	0	0	0	0	0	0	0	0	0	0	0	0	0	0	0	0	0	0	0	0	0	0
Reyranella	0	0.0284711	0	0.0854133	0.0715052	0.00949037	0.0854133	0.0474518	0.00949037	0.0474518	0.0379615	0.0379615	0.0189807	0.0854133	0.0189807	0.0379615	0.00949037	0.0189807	0.0189807	0.00949037	0.0284711	0.0284711	0.0189807	0	0.0284711	0.0189807	0	0.0474518	0	0.00949037	0.0379615	0.0189807	0.0189807	0	0.0379615	0.00949037	0.0759229	0.0854133	0.142356	0.142356	0.104394	0.0759229	0.113884	0.0474518	0.151846	0.0759229	0.0474518	0.132865	0.0664326
Rhabdanaerobium	0	0	0	0	0	0	0	0	0	0	0	0	0	0	0	0	0	0	0	0	0	0	0	0	0	0	0	0	0	0	0	0	0	0.00949037	0	0	0	0	0	0	0	0	0	0	0	0	0	0	0
Rhizobacter	0.0379615	0	0.0379615	0.0189807	0.0357526	0.0189807	0.00949037	0	0.0379615	0	0.0284711	0.00949037	0.0189807	0	0	0.0284711	0.0189807	0.0284711	0.0189807	0	0.0379615	0.00949037	0.0284711	0.00949037	0	0.0189807	0.00949037	0.0379615	0.00949037	0	0.00949037	0	0.00949037	0.0284711	0.0379615	0	0.00949037	0.00949037	0.0284711	0.0189807	0.0189807	0	0.0189807	0	0.0284711	0.00949037	0	0.00949037	0
Rhizocola	0.00949037	0.0759229	0	0	0	0	0	0.00949037	0.0189807	0	0.0189807	0.00949037	0	0.0474518	0.0379615	0.0189807	0	0.0189807	0.0189807	0	0.00949037	0.0379615	0.0189807	0	0	0.0189807	0.0284711	0.0284711	0.0379615	0	0.0284711	0	0.0189807	0	0.00949037	0.00949037	0.0284711	0	0	0	0	0.00949037	0	0	0	0.00949037	0	0	0.0189807
Rhizorhapis	0	0.00949037	0	0	0	0.00949037	0.00949037	0.0189807	0	0.00949037	0	0	0	0	0	0.0284711	0	0	0	0	0	0	0	0	0	0	0	0	0	0	0	0	0	0	0	0	0	0.00949037	0	0.0189807	0	0	0	0	0	0.00949037	0.00949037	0.0189807	0
Rhodanobacter	0	0	0	0	0	0	0	0	0	0	0	0	0	0	0	0	0	0	0	0	0	0	0	0	0	0	0	0	0	0	0	0	0	0	0.00949037	0	0.00949037	0.00949037	0.0284711	0.0284711	0.0189807	0.0379615	0.0759229	0.0284711	0.00949037	0.0284711	0.00949037	0.0189807	0.00949037
Rhodobaculum	0	0	0	0	0	0	0	0	0	0	0	0	0	0	0	0	0	0	0	0	0	0	0	0	0	0	0	0	0	0	0	0	0	0	0	0	0	0	0	0	0	0	0	0	0	0	0	0	0
Rhodoblastus	0	0	0	0	0	0	0	0	0	0	0	0	0	0	0	0	0	0	0	0	0	0	0	0	0	0	0	0	0	0	0	0	0	0	0	0	0	0	0	0	0	0	0	0	0	0.00949037	0	0	0
Rhodococcus	0.00949037	0.0664326	0.0284711	0.0379615	0.0357526	0.0759229	0.0569422	0.0664326	0.0189807	0.0379615	0.0854133	0.0569422	0.0474518	0.0379615	0.123375	0.0664326	0.151846	0.113884	0.0949037	0.113884	0.0569422	0.0474518	0.0474518	0.0189807	0.0854133	0.0664326	0.0474518	0.0854133	0.0949037	0.104394	0.0854133	0.0949037	0.0949037	0.0759229	0.123375	0.0854133	0.0664326	0.104394	0.0854133	0.151846	0.0664326	0.132865	0.104394	0.0284711	0.104394	0.0854133	0.161336	0.132865	0.104394
Rhodocytophaga	0.0189807	0.00949037	0	0.0189807	0	0.00949037	0	0	0.00949037	0	0	0.00949037	0.00949037	0.00949037	0	0.00949037	0.00949037	0.00949037	0	0	0	0	0	0.0284711	0	0.00949037	0.00949037	0	0	0	0.00949037	0	0	0	0	0	0	0	0	0	0	0.00949037	0	0	0	0	0	0	0
Rhodoferax	0	0	0	0	0	0	0	0	0	0	0	0	0	0	0	0	0	0	0	0	0	0	0	0	0	0	0	0	0	0	0	0	0	0	0	0	0	0	0	0	0	0	0.00949037	0	0	0	0	0	0
Rhodomicrobium	0	0.0189807	0	0.00949037	0	0	0	0	0	0.00949037	0	0	0.00949037	0.00949037	0.00949037	0	0.0474518	0	0	0	0.00949037	0	0	0	0	0	0.00949037	0	0	0	0	0.0189807	0.00949037	0	0	0.0284711	0.0664326	0.0664326	0.0759229	0.113884	0.0664326	0.0664326	0.208788	0.142356	0.218278	0.0949037	0.0949037	0.0759229	0.113884
Rhodopila	0	0	0	0	0	0	0	0.0189807	0	0	0	0	0	0	0	0	0.00949037	0	0	0	0	0	0	0	0	0.00949037	0	0	0	0	0	0	0	0	0	0	0.0189807	0.0759229	0.0284711	0.0379615	0.0759229	0.0759229	0.0949037	0.0189807	0.0379615	0.0379615	0.0569422	0.0379615	0.0474518
Rhodopirellula	0	0	0.00949037	0	0	0	0.00949037	0	0	0	0.0189807	0	0	0	0.00949037	0	0	0	0.00949037	0	0	0	0	0	0	0	0.00949037	0	0	0	0	0	0	0	0	0	0	0	0	0	0	0	0	0	0	0	0	0	0
Rhodoplanes	0.113884	0.0759229	0.0759229	0.104394	0	0.0854133	0.218278	0.180317	0.0569422	0.0569422	0.0379615	0.0189807	0.0664326	0.113884	0.104394	0.0474518	0.170827	0.104394	0.142356	0.0474518	0.0664326	0.113884	0.0569422	0.0664326	0.0664326	0.0189807	0.0759229	0.104394	0.0474518	0.0474518	0.0189807	0.0474518	0.00949037	0.0664326	0.142356	0.0284711	0.199298	0.151846	0.142356	0.284711	0.24675	0.199298	0.275221	0.398595	0.237259	0.104394	0.113884	0.26573	0.199298
Rhodopseudomonas	0	0	0	0	0	0	0	0	0	0	0	0	0	0	0	0	0	0	0	0	0	0	0	0	0	0	0	0.00949037	0	0	0	0	0	0	0	0	0	0	0	0	0	0	0.00949037	0	0	0	0	0.00949037	0
Rhodovarius	0	0	0	0	0	0	0	0	0	0	0	0	0	0	0	0	0	0	0	0	0	0	0	0	0	0	0	0	0	0	0	0	0	0	0	0	0	0	0	0	0	0	0	0	0	0	0	0	0
Rhodovastum	0	0.00949037	0	0	0	0	0	0	0	0	0	0	0	0	0	0	0	0	0	0	0	0	0	0	0	0	0	0	0	0	0	0	0	0	0	0	0	0.0189807	0	0	0	0.00949037	0	0	0	0	0	0	0
Rickettsia	0	0	0	0	0	0	0	0	0	0	0.104394	0.00949037	0	0	0	0	0.0949037	0	0	0	0	0	0	0	0	0.0474518	0	0	0	0.00949037	0.00949037	0.151846	0.0284711	0.0189807	0	0.0379615	0.00949037	0	0	0	0	0	0	0.0189807	0	0	0	0	0
Rickettsiella	0	0	0	0	0	0	0	0	0	0	0	0	0	0	0	0	0	0	0	0	0	0	0	0	0	0	0	0	0	0	0	0	0	0	0	0	0.0189807	0	0	0	0	0	0	0	0	0	0	0	0
Risungbinella	0	0.00949037	0	0.00949037	0.0715052	0	0.00949037	0	0.0189807	0.0189807	0.0569422	0.00949037	0	0.00949037	0.0189807	0.00949037	0.0379615	0	0	0	0	0.0189807	0	0.0284711	0.00949037	0.00949037	0.0189807	0.0379615	0	0.00949037	0	0.00949037	0	0.0379615	0.0189807	0.0189807	0	0	0	0	0	0	0	0	0	0	0	0	0
Robinsoniella	0	0	0	0	0	0	0	0	0	0	0	0	0	0	0	0	0	0	0	0	0	0	0	0	0	0	0	0	0	0	0	0	0	0	0	0	0	0	0	0	0	0	0	0	0	0	0	0	0
Romboutsia	0.00949037	0	0.0189807	0.00949037	0	0	0	0	0	0.00949037	0	0.00949037	0.0189807	0.0189807	0.0189807	0.0284711	0	0.0284711	0.00949037	0.0284711	0.0189807	0.00949037	0.00949037	0	0	0.0284711	0.0189807	0	0.0284711	0.0189807	0.00949037	0.0189807	0.0189807	0.00949037	0.0189807	0.00949037	0.123375	0.113884	0.123375	0.142356	0.0949037	0.142356	0.0474518	0.0759229	0.208788	0.142356	0.189807	0.0759229	0.132865
Roseburia	0.0189807	0	0.00949037	0	0	0	0	0	0	0	0	0	0	0	0	0	0	0	0	0.00949037	0	0	0	0	0	0	0	0	0	0	0	0	0	0	0	0	0	0	0	0	0	0	0	0	0	0	0	0	0
Roseiarcus	0	0	0	0	0	0	0	0	0	0	0	0	0	0	0	0	0	0	0	0	0	0	0	0	0	0	0	0	0	0	0	0	0	0	0	0	0	0	0	0	0	0	0.00949037	0	0.00949037	0.00949037	0	0	0.0189807
Roseicyclus	0	0	0	0	0	0	0	0	0	0	0	0	0	0	0	0	0	0	0	0	0	0	0	0	0	0	0	0	0	0	0	0	0	0.00949037	0	0	0	0	0	0	0	0	0	0	0	0	0	0	0
Roseimicrobium	0.00949037	0.0664326	0.104394	0.0189807	0	0	0	0	0	0	0	0	0.0284711	0	0	0	0.0189807	0.0189807	0	0	0.00949037	0	0	0	0	0	0.0189807	0	0	0.00949037	0	0	0.00949037	0	0	0.0189807	0.0189807	0	0.0474518	0.00949037	0.0284711	0	0.123375	0.0474518	0.0474518	0	0	0.0284711	0.00949037
Roseisolibacter	0.00949037	0.00949037	0	0	0	0.0284711	0.0379615	0	0.00949037	0.00949037	0	0	0.00949037	0.0189807	0.0189807	0	0.0189807	0.0189807	0.0379615	0.00949037	0.0284711	0.0189807	0.0189807	0	0	0.0284711	0	0.00949037	0	0.0379615	0.0189807	0.0189807	0	0.0284711	0.00949037	0.0949037	0.0189807	0.00949037	0	0	0.0379615	0	0.00949037	0	0	0.00949037	0	0.00949037	0
Rosenbergiella	0	0	0	0	0	0	0	0	0	0	0	0	0	0	0	0	0	0	0	0	0	0	0	0	0	0	0	0	0	0	0	0	0	0	0	0	0	0	0	0	0	0	0	0	0	0	0	0	0
Roseomonas	0.0284711	0.0189807	0	0	0.0357526	0	0	0	0.0379615	0	0.0189807	0.0379615	0.00949037	0.0474518	0.00949037	0.00949037	0.0379615	0	0.0474518	0.0379615	0.00949037	0.0284711	0.0379615	0.00949037	0.0189807	0.0189807	0.0189807	0.0284711	0.00949037	0.00949037	0.0189807	0.00949037	0.00949037	0.00949037	0.0284711	0.0284711	0.0664326	0.0854133	0.0664326	0.0569422	0.0664326	0.0949037	0.142356	0.0569422	0.0759229	0.0759229	0.0569422	0.0379615	0.0759229
Rothia	0	0	0	0	0	0	0	0.0379615	0	0	0	0	0	0	0	0	0	0	0	0	0	0	0.0189807	0	0	0	0	0	0	0	0	0	0	0	0	0	0	0	0	0	0	0	0	0	0	0	0	0	0
Rubellimicrobium	0.00949037	0.0759229	0	0.0664326	0.214516	0.113884	0.151846	0.0664326	0.123375	0.123375	0.218278	0.170827	0.123375	0.113884	0.0664326	0.0664326	0.123375	0.0664326	0.113884	0.237259	0.104394	0.0569422	0.294201	0.189807	0.113884	0.151846	0.113884	0.0664326	0.132865	0.151846	0.0854133	0.0949037	0.0759229	0.208788	0.0949037	0.199298	0	0.0284711	0	0	0.00949037	0.00949037	0	0.0284711	0.00949037	0	0.0379615	0	0
Rubritepida	0	0	0	0	0	0.00949037	0	0	0	0	0	0.00949037	0	0	0	0	0.00949037	0	0	0	0	0	0.00949037	0	0	0	0	0	0	0	0	0	0	0.0284711	0	0	0	0	0	0	0	0	0	0	0.0189807	0	0	0	0
Rubrobacter	0.968017	0.436557	0.484009	1.20528	0.96532	0.873114	1.10088	1.01547	2.43902	2.40106	2.39157	2.01196	2.30616	1.58489	2.21126	2.37259	1.35712	2.43902	1.80317	2.9515	2.25871	2.08788	2.68577	2.28718	1.48999	2.34412	1.89807	2.30616	2.21126	2.12584	2.50546	1.61336	2.23973	1.75572	2.42953	3.11284	0.151846	0.123375	0.0379615	0.161336	0.132865	0.161336	0.0854133	0.142356	0.170827	0.0664326	0.104394	0.142356	0.104394
Rufibacter	0	0	0	0	0	0	0	0	0	0	0	0	0	0	0	0	0	0	0	0	0	0	0	0	0	0	0	0	0	0	0	0	0	0	0	0	0	0	0	0	0	0	0	0	0	0	0	0	0
Rugosimonospora	0	0	0	0	0	0	0	0.00949037	0	0	0	0	0	0	0	0	0	0.00949037	0.00949037	0	0	0.00949037	0	0.00949037	0	0	0	0	0	0	0.00949037	0	0	0	0	0.00949037	0.00949037	0	0.00949037	0.00949037	0.0189807	0.0284711	0.00949037	0.0474518	0.0474518	0.0284711	0.0284711	0.0379615	0.0474518
Ruminiclostridium	0.00949037	0.0474518	0.0189807	0.00949037	0.214516	0	0.0284711	0.0189807	0.0759229	0.0664326	0.0474518	0.0759229	0.123375	0.0759229	0.180317	0.0854133	0.0379615	0.104394	0.0474518	0.0284711	0.0854133	0.0569422	0.0189807	0.0569422	0.0664326	0.0189807	0.161336	0.0759229	0.0474518	0.0379615	0.0189807	0	0.0569422	0.0189807	0.0569422	0.104394	0.208788	0.151846	0.218278	0.218278	0.275221	0.218278	0.151846	0.25624	0.227769	0.113884	0.189807	0.113884	0.151846
Ruminococcus	0	0	0	0	0	0	0	0.00949037	0.00949037	0	0	0	0	0.00949037	0	0	0	0	0	0	0	0.00949037	0	0	0	0	0	0	0	0	0	0	0	0	0	0	0	0	0	0	0	0	0	0	0.00949037	0	0	0	0
Rummeliibacillus	0.0189807	0.0189807	0	0	0.0357526	0.00949037	0.00949037	0	0	0.0284711	0	0.0284711	0	0.00949037	0.00949037	0.0379615	0.00949037	0	0	0	0.0284711	0.0474518	0	0.00949037	0.00949037	0	0.0379615	0.0189807	0	0.0189807	0	0.0189807	0	0.00949037	0.00949037	0	0.0474518	0.113884	0.0854133	0.0474518	0.0569422	0.123375	0.132865	0.0474518	0.0664326	0.0854133	0.0949037	0.0474518	0.123375
Rurimicrobium	0	0	0	0	0	0	0	0	0	0	0.0189807	0	0	0	0	0	0	0	0	0	0	0	0	0	0	0	0	0	0	0	0	0	0	0	0	0	0	0	0	0	0	0	0	0	0	0	0	0	0
Saccharibacillus	0	0	0	0	0	0	0	0	0	0	0	0	0	0	0	0	0	0	0	0	0	0	0	0	0	0.00949037	0	0	0	0	0	0	0	0	0	0	0	0	0	0	0	0	0	0	0	0	0	0	0
Saccharomonospora	0.00949037	0	0	0	0	0	0	0	0	0	0	0	0	0	0.00949037	0	0	0	0	0	0	0.0284711	0	0	0	0	0	0.0474518	0	0	0	0	0	0	0.00949037	0	0	0.00949037	0	0	0	0	0	0	0.00949037	0	0	0	0
Saccharopolyspora	0	0.0284711	0.00949037	0.00949037	0	0.0284711	0	0.0189807	0	0.0284711	0	0	0.0379615	0.00949037	0.104394	0.00949037	0	0.0759229	0.0569422	0.00949037	0.0569422	0.0189807	0.0474518	0.0189807	0	0.0284711	0	0.00949037	0	0	0.0284711	0	0.0189807	0.0379615	0.0379615	0.0189807	0.00949037	0	0	0	0	0	0.00949037	0	0.00949037	0	0.00949037	0	0
Saccharothrix	0.0189807	0.0284711	0	0	0	0.00949037	0.0189807	0	0.0284711	0	0	0	0.0379615	0.0189807	0	0.00949037	0	0.00949037	0.0189807	0	0	0.00949037	0.0284711	0.00949037	0	0	0	0.0379615	0	0.0474518	0	0	0	0	0.00949037	0	0	0	0	0	0	0	0	0	0	0	0	0	0
Salicola	0	0	0	0	0	0	0	0	0	0	0	0	0	0	0	0	0	0	0	0	0	0	0	0	0	0	0	0	0	0	0	0	0	0	0	0	0	0	0	0	0	0	0	0	0	0	0	0	0
Salinispora	0.0189807	0.00949037	0.00949037	0.0284711	0.0715052	0.0569422	0.0189807	0.104394	0.104394	0.0949037	0.123375	0.123375	0.0759229	0.208788	0.189807	0.189807	0.24675	0.189807	0.113884	0.0949037	0.180317	0.142356	0.227769	0.227769	0.0664326	0.170827	0.351144	0.199298	0.208788	0.142356	0.189807	0.0854133	0.0854133	0.113884	0.218278	0.25624	0	0.00949037	0.0189807	0.00949037	0.0759229	0.0664326	0.0189807	0.00949037	0	0	0.00949037	0	0.0189807
Salipaludibacillus	0	0	0	0	0	0	0	0.00949037	0	0	0	0	0	0	0.00949037	0	0	0	0	0	0	0	0	0	0.00949037	0	0.00949037	0	0	0	0	0	0	0	0	0	0	0	0	0	0	0	0	0	0	0	0	0	0
Saliterribacillus	0	0	0	0	0	0	0	0	0	0	0	0	0	0	0	0	0	0	0	0	0	0	0	0	0	0	0	0	0	0	0	0	0	0	0	0	0	0	0	0	0	0	0	0	0	0	0	0	0
Salmonella	0	0	0	0	0	0	0.00949037	0.00949037	0	0	0	0	0	0	0	0	0	0	0	0	0	0	0	0	0	0	0	0	0	0	0	0.00949037	0	0	0	0	0	0	0.00949037	0	0	0	0	0	0	0	0	0	0
Sandaracinus	0.00949037	0.00949037	0.0189807	0	0	0	0	0.00949037	0	0.0189807	0.00949037	0.0189807	0.0284711	0.0379615	0.0189807	0.0474518	0.0189807	0.0284711	0.0284711	0.00949037	0.0189807	0.0284711	0.0189807	0.0474518	0.00949037	0.00949037	0.00949037	0.0284711	0.0189807	0.0474518	0	0	0.0189807	0.0379615	0.0189807	0	0.00949037	0.0189807	0.00949037	0.0569422	0.00949037	0.0284711	0	0.0284711	0.0284711	0	0.00949037	0.0189807	0
Sanguibacter-Flavimobilis	0	0.00949037	0	0	0	0	0	0	0	0	0	0	0	0	0	0	0	0	0	0	0	0	0	0	0	0	0	0	0	0	0	0	0	0	0	0	0	0	0.00949037	0	0.0189807	0	0.0189807	0	0	0	0.00949037	0.00949037	0.0284711
Sarcina	0	0	0	0	0	0	0.00949037	0	0	0	0	0	0	0	0	0	0	0	0	0	0	0	0	0	0	0	0	0	0	0	0	0	0	0	0	0	0.00949037	0	0.00949037	0	0	0.00949037	0	0.00949037	0	0.00949037	0	0.0189807	0
Schlegelella	0	0	0	0	0	0	0	0	0	0	0	0	0	0	0	0	0	0	0	0	0	0	0	0	0	0	0	0	0	0	0	0	0	0	0	0	0	0	0	0	0	0	0	0	0	0	0	0	0
Schlesneria	0	0	0	0	0	0	0	0	0	0	0	0	0	0	0	0	0	0	0	0	0	0	0	0	0	0	0	0	0	0	0	0	0	0	0	0	0	0	0	0	0	0	0	0	0	0	0	0	0
Schumannella	0	0	0	0	0	0	0	0	0	0	0	0	0	0	0	0	0	0	0	0	0	0	0	0	0	0	0	0	0	0	0	0	0	0	0	0	0	0	0	0	0	0	0	0	0	0	0.00949037	0	0
Scytonema_PCC-7110	0	0.0379615	0	0	0	0	0.00949037	0	0.0379615	0	0	0.0284711	0.00949037	0.0189807	0	0	0	0.0189807	0.0189807	0	0.00949037	0.00949037	0.0284711	0.0284711	0	0.00949037	0.00949037	0.0284711	0	0	0	0.00949037	0.0189807	0.00949037	0	0	0	0	0	0	0	0	0	0	0	0	0	0	0
Sedimentibacter	0	0.00949037	0	0	0.0357526	0.00949037	0	0	0	0	0.00949037	0	0	0.00949037	0	0.00949037	0.00949037	0.00949037	0.00949037	0.0189807	0	0	0.00949037	0.0474518	0	0	0.0474518	0.0474518	0.0189807	0.00949037	0	0	0	0	0	0	0.00949037	0.00949037	0	0.00949037	0	0.00949037	0.0189807	0	0	0	0.00949037	0.00949037	0.0284711
Sediminibacterium	0	0	0	0	0	0	0	0	0	0	0	0	0	0	0	0	0	0	0	0	0.00949037	0	0	0	0	0	0	0	0	0	0	0	0	0	0	0	0	0	0	0	0	0	0	0	0	0	0	0	0
Segetibacter	0.104394	0.189807	0.0949037	0.0379615	0	0.0379615	0.0664326	0.0759229	0.0474518	0.00949037	0.0189807	0.0189807	0.00949037	0.00949037	0	0	0.0189807	0.0379615	0.00949037	0.00949037	0	0.0474518	0.0284711	0.0189807	0.0284711	0	0.0379615	0.00949037	0.0189807	0.0189807	0.0189807	0	0.0189807	0.0284711	0.00949037	0.00949037	0.0189807	0.0474518	0	0.0189807	0.0189807	0.0379615	0.0569422	0.00949037	0.0569422	0.0189807	0.0474518	0.0284711	0.0474518
Seinonella	0	0	0	0	0	0	0	0	0	0	0	0	0	0	0	0	0	0	0	0	0	0	0	0	0	0	0	0	0	0.0284711	0	0	0	0	0	0.00949037	0.0189807	0	0	0	0	0	0	0	0	0	0	0	0
Serinibacter	0	0	0	0.0189807	0	0	0	0	0	0	0	0	0	0	0	0	0	0	0	0	0	0	0	0	0	0	0	0	0	0	0	0	0	0	0	0	0	0	0	0	0	0	0	0	0	0	0	0	0
Serratia	9.29107	20.3758	21.8184	10.0598	6.32821	15.7635	9.44292	19.5596	3.7487	3.83411	2.04043	1.07241	2.63832	1.27171	0.389105	1.02496	4.09035	2.67628	2.22075	0.825662	1.14833	1.45203	1.2812	3.8436	13.761	2.10686	5.83658	0.77821	4.35608	0.854133	1.53744	6.58631	2.17329	1.36661	1.1863	1.31916	2.37259	0.502989	0.569422	1.35712	1.43305	0.825662	1.31916	2.09737	0.616874	0.597893	0.199298	1.16732	0.341653
Shimazuella	0.0664326	0.0284711	0.00949037	0	0.0357526	0.0284711	0.0284711	0.00949037	0.0854133	0.104394	0.180317	0.0854133	0.132865	0.0854133	0.0949037	0.161336	0.25624	0.123375	0.104394	0.0949037	0.0949037	0.123375	0.0569422	0.0854133	0.189807	0.123375	0.113884	0.0949037	0.0949037	0.0474518	0.123375	0.113884	0.0474518	0.123375	0.151846	0.199298	0.0379615	0.0189807	0.0379615	0.0379615	0.0189807	0.0474518	0.0284711	0.0379615	0.0189807	0.0284711	0.0474518	0	0.00949037
Siccirubricoccus	0	0	0	0	0	0	0	0	0	0.00949037	0	0	0	0	0.00949037	0	0	0	0	0	0	0	0	0.00949037	0	0.00949037	0.00949037	0	0	0.00949037	0	0	0	0	0	0	0	0	0.00949037	0	0	0.0189807	0	0	0	0	0.00949037	0.00949037	0
Sideroxydans	0	0	0	0	0	0	0	0	0	0	0	0	0.00949037	0	0	0	0	0	0	0	0	0	0	0	0	0	0	0	0	0	0	0	0	0	0	0	0	0	0	0	0	0	0	0	0	0	0.00949037	0	0
Silvanigrella	0	0	0	0	0	0	0	0	0	0.00949037	0	0	0	0	0	0	0	0	0.00949037	0	0	0	0	0	0	0	0	0	0	0	0	0	0	0	0	0	0	0	0	0	0	0.00949037	0	0	0	0	0	0	0
Simkania	0	0	0	0	0	0.00949037	0	0	0	0	0	0	0	0	0	0	0	0	0	0	0	0	0	0	0	0	0	0	0	0	0	0	0	0	0	0	0	0	0	0	0	0	0	0	0	0	0	0	0
Singulisphaera	0.0189807	0.00949037	0	0.0284711	0.0715052	0.0284711	0	0	0	0.0474518	0.00949037	0.00949037	0.0379615	0.0569422	0.0189807	0.00949037	0.00949037	0.0284711	0.00949037	0.0284711	0.0189807	0.0379615	0.0379615	0.0189807	0	0.0189807	0	0.0189807	0	0.0474518	0.0284711	0.00949037	0.0664326	0.0759229	0.0949037	0.0284711	0.0759229	0.104394	0.0949037	0.151846	0.123375	0.180317	0.180317	0.199298	0.0759229	0.208788	0.132865	0.0474518	0.170827
Sinibacillus	0	0	0	0	0.0357526	0.0284711	0	0	0.00949037	0.00949037	0	0	0	0	0.00949037	0	0.00949037	0	0.0189807	0.0189807	0	0.00949037	0	0	0	0	0	0.00949037	0	0.00949037	0	0.0284711	0	0	0	0	0	0	0	0	0	0.00949037	0	0.00949037	0.0189807	0.00949037	0	0.0284711	0.00949037
Skermanella	0.844643	0.341653	0.379615	0.882604	0.750804	0.493499	0.531461	0.825662	1.39508	1.78419	0.863623	2.37259	2.04043	2.04992	1.54693	2.82813	1.23375	1.84113	1.78419	2.60036	2.25871	1.6703	2.01196	1.12935	0.635855	1.33814	1.84113	1.86011	0.835152	2.05941	0.844643	0.474518	0.958527	1.00598	1.48999	2.20177	0.332163	0.730758	0.711778	0.51248	0.398595	0.531461	0.322672	0.370124	0.398595	0.607384	0.721268	0.455538	0.484009
Smaragdicoccus	0	0	0	0	0	0	0.0284711	0.00949037	0	0	0	0	0.00949037	0	0.00949037	0	0	0	0	0	0	0	0	0	0.104394	0	0	0	0	0	0	0	0	0	0	0	0	0	0	0	0	0	0	0	0	0	0	0	0
Solibacillus	0	0	0	0	0.0357526	0	0	0	0	0	0	0	0	0	0	0	0.00949037	0.00949037	0	0.00949037	0	0	0	0	0	0	0	0.00949037	0	0	0	0	0	0	0	0	0.00949037	0.0189807	0.00949037	0	0.0284711	0	0	0	0.0284711	0.00949037	0.0379615	0	0
Solimonas	0	0	0	0	0	0	0	0	0	0	0	0	0	0	0	0	0	0	0	0	0	0	0	0	0	0.00949037	0	0	0	0	0	0	0	0	0	0	0	0	0	0	0	0	0	0	0	0	0	0	0
Solirubrobacter	1.98349	2.40106	1.76521	2.34412	2.21666	1.99298	1.48999	1.83164	2.43902	2.28718	2.63832	2.4675	2.60985	4.36557	2.49597	2.87558	2.22075	2.75221	2.20177	2.10686	2.71425	2.54342	2.74272	2.52444	2.28718	2.88507	3.39755	2.52444	2.3631	2.7617	2.23973	3.1508	2.67628	2.41055	2.89456	3.33112	1.66081	1.34763	1.99298	1.99298	1.63234	2.09737	2.73323	3.12233	2.11635	2.3631	1.61336	2.07839	2.42004
Solitalea	0	0	0	0	0	0	0	0	0	0	0	0	0.00949037	0.00949037	0	0	0.00949037	0	0	0	0	0	0	0	0	0.00949037	0	0.00949037	0	0.00949037	0	0	0	0.00949037	0.00949037	0	0	0	0.0189807	0	0	0.0189807	0	0	0	0.00949037	0	0	0
Solobacterium	0	0	0	0	0	0	0	0	0	0	0	0	0	0	0	0	0	0	0	0	0	0	0	0	0	0	0	0	0	0	0	0	0	0	0	0	0	0	0	0	0	0	0	0	0	0	0	0	0
Sorangium	0.0569422	0	0.0189807	0.0189807	0.0715052	0.0474518	0.0474518	0.0189807	0.0664326	0.0759229	0.0284711	0.0474518	0.0759229	0.0379615	0	0.0284711	0.00949037	0.0854133	0.0379615	0.0189807	0.0379615	0.0379615	0.0569422	0	0.170827	0.0569422	0.0189807	0.0664326	0.0189807	0.0284711	0.00949037	0.0379615	0.0474518	0.0474518	0.0664326	0.00949037	0.0284711	0	0.0189807	0	0.00949037	0.0189807	0.00949037	0.0189807	0.0189807	0.0569422	0.0379615	0.0284711	0.00949037
Sphaerimonospora	0	0	0	0	0	0	0	0	0	0	0	0	0	0	0	0	0	0.00949037	0.00949037	0	0	0	0	0	0	0	0	0	0	0	0	0	0	0	0	0	0	0	0	0	0	0	0	0	0	0	0	0	0
Sphaerisporangium	0	0	0	0	0	0	0	0	0.00949037	0	0	0	0	0	0	0	0	0.00949037	0.00949037	0	0	0	0	0	0	0	0.00949037	0	0	0	0	0	0	0	0	0	0.00949037	0.0189807	0.00949037	0	0	0.0189807	0.0284711	0	0.0189807	0	0	0	0.00949037
Sphaerobacter	0	0	0	0	0	0	0	0	0	0	0	0	0	0	0.00949037	0	0	0	0	0	0	0	0	0	0	0	0	0	0	0.00949037	0	0	0	0	0	0	0.0569422	0.0189807	0.0474518	0.0284711	0.123375	0.0379615	0.0379615	0.0379615	0.0474518	0.0379615	0.0379615	0.0664326	0.0759229
Sphingoaurantiacus	0.0379615	0.00949037	0.00949037	0.0379615	0	0.0284711	0.132865	0.0189807	0.0379615	0.0189807	0.0189807	0.0284711	0	0.0284711	0.00949037	0.0189807	0.00949037	0	0	0	0.00949037	0	0.0759229	0.00949037	0.0189807	0.0189807	0.0284711	0.0379615	0.00949037	0.0379615	0	0	0.0284711	0.00949037	0.0284711	0	0	0.00949037	0	0	0	0	0	0	0	0	0	0.00949037	0
Sphingobacterium	0.00949037	0.189807	0	0	0	0	0	0	0	0.0379615	0	0.00949037	0	0.00949037	0	0.00949037	0	0	0.00949037	0	0.00949037	0	0	0	0	0	0	0	0	0	0	0	0	0.00949037	0	0	0	0	0	0	0	0	0	0	0	0	0	0	0
Sphingobium	0	0	0.00949037	0	0	0.0284711	0	0	0.00949037	0	0	0	0	0	0	0	0	0	0	0	0.00949037	0	0	0	0	0.00949037	0	0	0.0189807	0	0	0	0	0	0	0	0	0	0	0	0	0	0	0	0	0	0.0189807	0	0
Sphingomonas	5.58983	5.40002	3.80564	5.47594	3.32499	4.6313	6.8995	3.7487	2.32514	3.16978	4.40353	3.14131	1.83164	2.00247	1.5754	1.27171	2.78068	1.95502	3.10335	3.3501	2.12584	3.79615	1.85062	2.86609	2.5624	2.23024	1.79368	1.89807	2.86609	1.98349	3.72971	2.19227	2.97998	2.15431	1.7747	1.29069	1.78419	2.51495	2.29667	2.29667	2.31565	1.31916	1.90756	2.19227	2.07839	1.41406	2.33463	2.89456	1.65132
Sphingopyxis	0	0	0.00949037	0	0	0	0.00949037	0	0	0	0	0	0	0	0	0	0	0	0	0	0	0	0	0	0	0	0	0	0.00949037	0.00949037	0	0	0	0	0	0	0	0	0	0	0	0	0	0	0	0	0.00949037	0	0
Sphingorhabdus	0	0	0	0	0	0	0	0	0	0	0.00949037	0	0	0	0	0	0	0	0	0	0	0	0	0	0	0	0	0	0	0	0	0	0	0	0	0	0	0	0	0	0	0	0	0	0	0	0	0	0
Spirochaeta	0.0379615	0	0.0284711	0.0379615	0	0	0	0.0284711	0	0	0	0.0189807	0	0.00949037	0	0	0	0	0	0	0	0	0	0	0.0474518	0	0	0	0	0	0	0.00949037	0	0	0	0	0	0.00949037	0	0	0.0284711	0	0	0	0	0	0	0	0
Spirochaeta_2	0	0	0	0	0	0	0	0	0	0	0	0	0	0	0	0	0	0	0	0	0	0	0	0	0	0	0	0	0	0	0	0	0	0	0	0	0	0	0	0	0	0	0	0	0	0	0	0	0
Spirosoma	0	0	0	0	0	0	0	0	0	0	0.0379615	0.0189807	0	0	0	0	0.0189807	0	0	0	0	0	0	0	0.0379615	0	0	0	0	0	0	0	0	0	0	0	0	0	0	0	0	0	0	0	0	0	0	0	0
Spongiimonas	0	0	0	0	0	0	0	0	0	0	0	0	0	0	0	0	0	0	0	0	0	0	0	0	0	0	0	0	0	0	0	0	0	0	0	0	0	0	0	0	0	0	0	0	0	0	0	0	0.00949037
Sporacetigenium	0	0	0	0.00949037	0.0357526	0	0	0.0379615	0.00949037	0.0474518	0.0379615	0.0189807	0.0379615	0.0379615	0.0664326	0.0664326	0.0664326	0.0474518	0	0.0284711	0.0284711	0.0189807	0.0284711	0.0284711	0.00949037	0.0189807	0.0664326	0.00949037	0.0474518	0.0284711	0.00949037	0	0	0	0.113884	0.0379615	0.0569422	0.0474518	0.0189807	0.0664326	0.0474518	0.0949037	0.0284711	0.0379615	0.0569422	0.0474518	0.0189807	0.0189807	0.0189807
Sporanaerobacter	0	0	0	0	0	0	0	0	0	0	0	0	0	0	0	0	0	0	0	0	0	0	0	0	0	0	0	0	0	0	0	0	0	0	0	0	0	0	0	0	0	0	0	0	0	0	0	0	0
Sporichthya	0.0664326	0.0284711	0	0.0569422	0.0715052	0.104394	0.00949037	0.0759229	0.0189807	0.0189807	0.104394	0.0284711	0.0189807	0.0189807	0.0189807	0.00949037	0.00949037	0.0284711	0.0664326	0.0664326	0.0284711	0.0189807	0	0.0664326	0.0569422	0.0569422	0.0284711	0.0379615	0.0569422	0	0.0759229	0.0284711	0.0664326	0.00949037	0.0759229	0.104394	0.0189807	0	0	0.0284711	0.00949037	0.0189807	0.0189807	0.0284711	0	0	0.00949037	0.0189807	0.00949037
Sporocytophaga	0.00949037	0.0189807	0	0	0	0	0	0.0189807	0.00949037	0.0379615	0	0.0284711	0	0	0.0189807	0.0189807	0	0	0.00949037	0.00949037	0	0.0379615	0.0189807	0	0.113884	0.0189807	0.0474518	0	0.00949037	0.00949037	0.0284711	0.00949037	0.0284711	0.0189807	0	0.00949037	0	0	0.00949037	0.00949037	0	0	0.0189807	0.00949037	0.00949037	0	0.0664326	0.0569422	0
Sporolactobacillus	0	0	0	0	0.0357526	0	0	0	0	0	0	0	0	0	0	0	0	0	0.0189807	0	0.00949037	0	0	0	0	0	0	0	0	0	0	0	0	0	0	0	0	0	0	0	0.00949037	0.00949037	0.00949037	0.00949037	0.00949037	0	0	0	0
Sporomusa	0	0	0	0	0	0	0	0	0.00949037	0	0	0	0	0	0	0	0	0.00949037	0	0.00949037	0	0	0	0	0	0	0	0	0	0	0	0	0	0	0	0	0	0.0569422	0	0	0.00949037	0	0.00949037	0.0189807	0.0189807	0.0189807	0.0569422	0	0
Sporosarcina	0.436557	0.559932	0.294201	0.294201	1.75188	0.180317	0.484009	0.398595	1.1863	1.02496	0.531461	1.23375	1.59438	1.2812	1.61336	2.15431	2.03094	1.17681	0.986998	1.10088	1.20528	0.730758	0.7877	0.892095	1.22426	0.721268	1.0819	1.53744	0.7877	1.26222	0.920566	0.626364	0.645345	0.616874	1.35712	1.26222	4.79264	5.76065	5.74167	3.10335	4.44149	5.77963	3.68226	3.52093	5.57085	5.54237	5.57085	3.55889	4.89703
Stackebrandtia	0	0.00949037	0	0	0	0	0	0	0.00949037	0	0	0	0	0.0284711	0.00949037	0.00949037	0	0	0.00949037	0.00949037	0	0	0	0	0	0	0.00949037	0.00949037	0	0	0	0	0	0	0	0	0	0	0	0	0	0	0	0	0	0	0	0	0
Staphylococcus	0	0	0	0	0	0	0.113884	0	0	0.00949037	0	0	0	0	0	0	0	0	0	0	0	0	0	0	0	0	0	0.00949037	0	0	0.00949037	0.0284711	0	0	0	0.0189807	0.00949037	0	0	0	0	0	0	0	0	0	0	0	0
Stenotrophobacter	0.199298	0.370124	0.275221	0.104394	0.107258	0.24675	0.218278	0.104394	0.0664326	0.142356	0.132865	0.113884	0.0759229	0.199298	0.24675	0.00949037	0.123375	0.0854133	0.0949037	0.0474518	0.0854133	0.151846	0.0664326	0.132865	0.0949037	0.132865	0.303692	0.151846	0.0854133	0.170827	0.0284711	0.104394	0.123375	0.151846	0.170827	0.0854133	0.132865	0.0664326	0.0569422	0.189807	0.170827	0.161336	0.313182	0.218278	0.151846	0.284711	0.0949037	0.208788	0.104394
Stenotrophomonas	0.7877	1.02496	1.03445	0.996489	0.500536	1.27171	0.702287	1.83164	0.227769	0.379615	0.151846	0.161336	0.218278	0.0189807	0.0569422	0.113884	0.398595	0.218278	0.170827	0.104394	0.0284711	0.132865	0.104394	0.303692	1.91705	0.189807	0.275221	0.0664326	0.303692	0.104394	0.142356	0.446047	0.161336	0.151846	0.0949037	0.123375	0.180317	0.00949037	0.0189807	0.0759229	0.0664326	0.0759229	0.0569422	0.132865	0.0284711	0.0569422	0.0474518	0.0664326	0.0474518
Steroidobacter	0	0	0.0284711	0	0	0.00949037	0.0759229	0	0.00949037	0.0189807	0.0569422	0.00949037	0	0.0284711	0.0189807	0	0.00949037	0	0	0.00949037	0.00949037	0	0.00949037	0.00949037	0	0	0.0189807	0	0.0189807	0.00949037	0	0.0284711	0.00949037	0	0.00949037	0	0	0.0189807	0	0	0	0.00949037	0	0	0	0.00949037	0	0.00949037	0.0189807
Sterolibacterium	0	0	0	0	0	0	0	0	0	0	0	0	0	0	0	0	0	0	0	0	0	0	0	0	0	0	0	0	0	0	0	0	0	0	0	0	0.0189807	0	0	0	0	0	0	0	0	0	0	0	0
Stigmatella	0	0	0	0	0	0	0	0	0	0	0	0	0	0	0	0	0	0	0	0	0	0	0	0	0	0	0	0	0	0	0	0	0	0	0	0	0	0	0	0	0	0	0	0	0	0	0	0	0
Streptacidiphilus	0	0	0	0	0	0	0	0	0	0	0	0	0	0	0	0	0	0	0	0	0	0	0	0	0	0	0	0	0	0	0	0	0	0	0	0	0	0	0	0	0	0	0	0	0	0	0	0	0
Streptococcus	0	0	0	0	0	0	0	0	0	0	0	0.00949037	0	0	0	0	0	0	0	0	0	0	0	0	0	0	0	0	0	0	0	0.0379615	0.0379615	0	0	0	0	0	0	0	0	0	0	0	0	0	0	0	0
Streptomyces	0.531461	0.569422	0.664326	0.673816	1.07258	0.465028	0.702287	0.484009	0.854133	0.806681	1.19579	1.39508	1.73674	1.0819	1.72725	1.66081	1.39508	1.69878	1.60387	1.39508	1.20528	1.24324	1.40457	1.09139	0.711778	1.61336	1.31916	1.66081	1.04394	1.51846	1.68929	1.13884	1.66081	1.75572	1.33814	1.70827	0.740249	1.13884	0.7877	1.06292	0.844643	1.0819	0.502989	0.635855	1.06292	0.958527	1.0819	0.996489	0.911075
Streptosporangium	0.113884	0.0569422	0.0189807	0.123375	0.0715052	0	0.0189807	0.0379615	0.332163	0.0569422	0.0474518	0.104394	0.0759229	0.180317	0.104394	0.199298	0.0949037	0.161336	0.0759229	0.0664326	0.0759229	0.0569422	0.132865	0.0664326	0.0189807	0.123375	0.227769	0.132865	0.0664326	0.113884	0.0474518	0.0284711	0.0854133	0.0949037	0.0759229	0.170827	0.0284711	0.0379615	0.104394	0.113884	0.151846	0.142356	0.0759229	0.161336	0.151846	0.0664326	0.0569422	0.0664326	0.161336
Subtercola	0	0	0	0	0	0	0	0	0	0	0	0	0	0	0	0	0	0	0	0	0	0	0	0	0	0	0	0	0	0	0	0	0	0	0	0	0	0	0	0	0	0	0	0	0	0	0	0	0
Sulfuriferula	0	0	0	0	0	0	0	0	0	0	0	0	0.00949037	0	0	0	0	0	0	0	0	0	0	0	0	0	0	0	0	0	0	0	0	0	0	0	0	0	0	0	0	0	0	0	0	0	0	0	0
Sulfurifustis	0	0	0.00949037	0	0	0	0	0	0.00949037	0.00949037	0.0284711	0	0.0284711	0.0284711	0.00949037	0	0.00949037	0.00949037	0.00949037	0.00949037	0.00949037	0	0.00949037	0.0189807	0	0	0.00949037	0	0.0189807	0.00949037	0.00949037	0.00949037	0	0	0.0379615	0.0284711	0.00949037	0.00949037	0	0	0	0	0	0.00949037	0.0284711	0.00949037	0	0.0284711	0.00949037
Sulfurimonas	0	0	0	0.0284711	0	0	0	0	0.00949037	0.00949037	0	0	0	0	0	0	0	0	0	0	0	0	0.00949037	0	0	0.0379615	0.00949037	0.00949037	0	0	0	0.00949037	0.00949037	0	0	0	0	0	0	0	0	0.00949037	0	0	0	0	0	0	0
Sulfuritalea	0	0	0	0	0	0	0	0	0	0	0	0	0	0	0	0	0	0	0.00949037	0	0	0	0	0	0	0	0	0	0	0	0	0	0	0	0	0	0	0	0.00949037	0	0	0	0	0	0	0	0	0	0
Sumerlaea	0	0.0379615	0	0.00949037	0	0	0	0	0.0284711	0.0189807	0	0	0.0284711	0.0284711	0.0284711	0.0189807	0	0.00949037	0.0379615	0.00949037	0.00949037	0.0189807	0	0.0189807	0	0	0.0189807	0.0759229	0	0.0284711	0.0189807	0	0.00949037	0.00949037	0	0.0189807	0.0189807	0.0189807	0.0474518	0.0759229	0.00949037	0.0284711	0.104394	0.0569422	0.0379615	0.0284711	0.00949037	0.0664326	0.0569422
Sunxiuqinia	0	0	0	0	0	0	0	0	0	0	0	0	0	0	0	0	0	0	0	0	0	0	0	0	0	0	0	0	0	0	0	0	0	0	0	0	0	0	0	0	0	0	0	0	0	0	0	0	0
Suttonella	0	0	0	0	0	0	0	0	0	0	0	0	0	0	0	0	0	0	0	0	0	0	0	0	0	0	0	0	0	0	0	0	0	0	0	0	0	0	0	0	0	0	0	0	0	0	0	0	0
Symbiobacterium	0.0189807	0.0379615	0.00949037	0.0474518	0	0	0.0284711	0.0189807	0.0759229	0.0854133	0	0.0379615	0.0569422	0.0949037	0.0949037	0.104394	0.0854133	0.0379615	0.113884	0.0854133	0.104394	0.0379615	0.0664326	0.0569422	0.00949037	0.0949037	0.104394	0.0284711	0.0379615	0.0664326	0.0569422	0.0284711	0.0569422	0.0759229	0.113884	0.189807	0.0569422	0.0379615	0.0569422	0.0189807	0.0379615	0.0189807	0.0379615	0.0189807	0.0664326	0.0664326	0.0854133	0.0664326	0.0664326
Syntrophaceticus	0	0	0	0	0	0	0	0	0	0	0	0	0.00949037	0	0.0189807	0.00949037	0.00949037	0	0	0	0	0.00949037	0.00949037	0	0	0.0569422	0.0284711	0	0	0.00949037	0	0.0189807	0	0	0	0	0.0474518	0.0189807	0.00949037	0	0.0189807	0.0189807	0.00949037	0.0379615	0.00949037	0.0189807	0.0189807	0.0284711	0.0379615
Syntrophobacter	0.0284711	0	0	0.00949037	0.0715052	0.0189807	0.00949037	0.0664326	0.113884	0.151846	0.0474518	0.0854133	0.0949037	0.0284711	0.0569422	0.104394	0.189807	0.0759229	0.0759229	0.0854133	0.0949037	0.0759229	0.0569422	0.123375	0.0569422	0.0759229	0.151846	0.0664326	0.161336	0.0569422	0.0854133	0.00949037	0.0379615	0.0569422	0.0474518	0.142356	0	0.00949037	0	0	0	0.0189807	0	0	0	0	0	0	0
Syntrophomonas	0	0	0	0	0	0	0	0	0	0.0189807	0	0	0	0.00949037	0.00949037	0	0	0	0	0.00949037	0	0	0	0	0	0	0.0189807	0.0379615	0	0.00949037	0.00949037	0	0	0.00949037	0	0.00949037	0.00949037	0	0	0	0	0	0	0	0.00949037	0	0	0	0
Syntrophorhabdus	0	0	0	0	0	0	0	0	0	0	0	0	0	0	0	0	0	0	0	0	0	0	0	0	0	0	0	0	0	0	0	0	0	0	0	0	0	0	0	0	0	0	0	0	0	0	0	0	0
Syntrophotalea	0	0	0	0	0	0	0	0	0	0	0	0	0	0	0	0	0	0	0	0	0	0.00949037	0	0	0	0	0	0	0	0	0	0	0	0	0	0	0	0	0	0	0	0	0	0	0	0	0	0	0
Syntrophothermus	0	0	0	0	0	0	0	0	0	0	0	0	0	0	0	0	0	0	0	0	0	0	0	0	0	0	0	0	0	0	0	0	0	0	0	0	0	0	0	0	0	0	0	0	0	0	0	0	0
Tahibacter	0	0	0	0	0	0	0	0	0	0	0	0	0	0	0	0	0	0	0	0	0	0	0	0	0	0	0	0	0	0	0	0	0	0.00949037	0	0	0	0	0	0.00949037	0	0	0	0	0	0	0	0	0
Taibaiella	0	0.0569422	0.00949037	0	0	0	0	0	0	0	0	0	0	0	0	0	0	0	0	0	0	0	0	0	0	0	0	0	0	0	0	0	0	0	0	0	0	0	0.00949037	0	0	0	0	0	0	0	0	0	0
Tardiphaga	0	0.0284711	0	0.00949037	0	0	0.00949037	0.00949037	0.00949037	0	0	0	0	0.00949037	0	0	0	0	0	0	0	0	0	0	0	0	0	0	0	0	0	0.00949037	0	0	0.0189807	0	0.0189807	0.00949037	0	0.00949037	0.00949037	0.00949037	0.00949037	0	0.00949037	0	0	0.0189807	0.0284711
Telmatocola	0	0	0	0	0	0	0	0	0	0	0	0	0	0	0	0	0	0	0	0	0	0	0	0	0	0	0	0	0	0	0	0	0	0	0	0	0	0	0	0	0	0	0.00949037	0	0	0	0	0	0
Telmatospirillum	0	0	0	0	0	0	0	0	0	0.00949037	0	0	0	0	0	0	0	0	0	0	0	0	0	0	0	0	0	0	0	0	0	0	0	0	0	0	0	0	0	0	0	0	0	0	0	0	0	0	0
Tepidanaerobacter	0	0	0	0	0	0	0	0	0	0	0.0379615	0	0	0	0	0.00949037	0	0.00949037	0	0	0	0	0.00949037	0	0	0	0	0.00949037	0	0	0	0	0	0.00949037	0	0	0	0	0	0	0	0	0	0	0	0	0	0	0
Tepidibacter	0	0	0	0	0	0	0	0	0	0	0	0	0	0	0	0	0	0	0	0	0	0	0	0	0	0	0	0	0	0	0	0	0	0	0	0	0	0	0	0	0	0	0	0	0	0	0	0	0
Tepidimicrobium	0	0.0379615	0	0	0	0	0	0	0.00949037	0.0664326	0	0	0.00949037	0.0189807	0.0189807	0	0.0284711	0.0284711	0.0284711	0	0.0284711	0	0	0.0189807	0	0	0	0.00949037	0	0.00949037	0	0	0	0	0.00949037	0.00949037	0	0	0	0.00949037	0	0.00949037	0	0	0	0	0	0	0
Tepidiphilus	0	0	0	0	0	0	0	0	0	0	0	0	0	0	0	0	0	0	0	0	0	0	0	0	0	0	0	0	0	0	0	0	0	0	0	0	0	0	0	0	0	0	0	0	0	0	0	0	0
Tepidisphaera	0	0	0	0	0	0	0	0	0	0	0	0	0	0	0.00949037	0	0	0	0	0	0	0	0	0	0	0	0	0	0	0	0	0	0	0	0	0	0	0.00949037	0	0.0284711	0	0	0	0	0	0	0	0	0
Terrabacter	0.142356	0.151846	0.0759229	0.104394	0.0357526	0.113884	0.0474518	0.0949037	0.0949037	0.142356	0.151846	0.113884	0.0664326	0.0664326	0.180317	0.132865	0.170827	0.104394	0.151846	0.0854133	0.208788	0.142356	0.151846	0.24675	0.0854133	0.0569422	0.0759229	0.0284711	0.0759229	0.0854133	0.0284711	0.0854133	0.113884	0.25624	0.0759229	0.0949037	0.180317	0.161336	0.218278	0.26573	0.208788	0.275221	0.161336	0.132865	0.180317	0.161336	0.303692	0.170827	0.24675
Terribacillus	0.0759229	0	0	0	0	0	0	0	0	0.0569422	0.0189807	0.0474518	0.0379615	0	0.0379615	0.0284711	0.0569422	0.0569422	0	0.0284711	0.00949037	0.00949037	0.0189807	0.0474518	0.0569422	0	0.0284711	0.0284711	0.00949037	0.0474518	0	0.0474518	0.00949037	0	0.0474518	0	0	0	0	0	0	0	0	0	0	0	0	0	0
Terrimicrobium	0	0	0	0	0	0	0	0	0	0	0	0	0	0	0	0	0	0	0	0	0	0	0	0	0	0	0	0	0	0	0	0	0	0	0	0	0	0	0	0	0	0	0	0	0	0	0	0	0
Terrimonas	0.00949037	0.0189807	0.00949037	0.00949037	0	0.0379615	0.0474518	0	0	0	0.0284711	0	0	0.0284711	0.00949037	0	0	0.00949037	0.0189807	0	0	0.0189807	0.00949037	0.0189807	0.180317	0.00949037	0	0	0	0	0.0284711	0	0.0189807	0.00949037	0.0189807	0	0.0284711	0	0.0569422	0.0474518	0.0379615	0.0189807	0.0759229	0.0379615	0.0189807	0	0.0189807	0.00949037	0.0664326
Terrisporobacter	0	0	0	0	0	0	0	0	0	0	0	0	0	0	0	0	0.0189807	0.00949037	0	0	0.00949037	0	0	0	0	0	0	0	0	0	0	0	0.0189807	0	0	0	0.0474518	0.0664326	0.0664326	0.00949037	0.0379615	0.0474518	0.00949037	0.0474518	0.0379615	0.0379615	0.0474518	0.0284711	0.0379615
Tetrasphaera	0.0379615	0.0474518	0.00949037	0.00949037	0	0.0474518	0.00949037	0	0.00949037	0.00949037	0	0.00949037	0	0	0.00949037	0	0.0189807	0.00949037	0.00949037	0	0.0189807	0	0	0	0	0	0	0	0.00949037	0.00949037	0.0379615	0.0474518	0.0189807	0	0.0474518	0	0.0379615	0.0284711	0.0474518	0.00949037	0.0474518	0.0379615	0.0569422	0.0189807	0.0759229	0.0949037	0.0664326	0.0379615	0.0284711
Thalassobacillus	0	0	0	0	0	0	0	0	0	0	0	0	0	0	0	0	0	0	0	0	0	0	0	0	0	0	0	0	0	0	0	0	0	0	0	0	0	0	0	0	0	0	0	0	0	0	0	0	0
Thermacetogenium	0	0	0	0	0	0	0	0	0	0	0	0	0	0	0	0	0	0	0	0	0	0	0	0	0	0	0	0	0	0	0	0	0	0	0	0	0	0	0	0	0	0	0	0	0	0	0	0	0
Thermaerobacter	0	0	0	0	0	0	0	0	0	0	0	0	0	0	0	0	0	0	0	0	0	0	0	0	0	0	0	0	0	0	0	0	0	0	0	0	0	0	0	0	0	0	0	0	0	0	0	0	0
Thermanaeromonas	0	0	0	0	0	0	0	0	0	0	0	0	0	0	0	0	0	0	0	0	0	0	0	0	0	0	0	0	0	0	0	0	0	0	0	0	0	0	0	0	0	0	0	0	0	0	0	0	0
Thermasporomyces	0	0	0	0	0	0	0	0	0	0	0	0	0	0	0	0	0	0	0	0	0	0	0	0	0	0	0	0	0	0	0	0	0	0	0	0	0	0	0	0	0	0	0	0	0	0	0	0	0
Thermicanus	0	0	0	0	0	0	0	0	0	0	0	0	0	0	0	0	0	0	0	0	0	0	0	0	0	0	0	0	0	0	0	0	0	0	0	0	0	0	0	0	0	0	0	0	0	0	0	0	0
Thermincola	0	0	0	0	0.0357526	0	0	0	0.0474518	0.0189807	0	0.00949037	0.00949037	0.00949037	0.0189807	0.0284711	0.0189807	0.0284711	0	0.00949037	0.0189807	0.0379615	0.0474518	0.0379615	0.0379615	0.00949037	0	0.0284711	0	0.0379615	0.0189807	0	0	0	0.0189807	0	0.0949037	0.0854133	0.0379615	0.0189807	0.0474518	0.0284711	0.0189807	0.0189807	0.0189807	0.0854133	0.0379615	0.0379615	0.0284711
Thermoactinomyces	0.104394	0.0284711	0.0474518	0.0189807	0.178763	0.0189807	0.0474518	0.00949037	0.0569422	0.0759229	0.104394	0.0569422	0.0474518	0.161336	0.180317	0.180317	0.0759229	0.0854133	0.104394	0.151846	0.104394	0.0949037	0.0569422	0.00949037	0.0854133	0.0949037	0.132865	0.0474518	0.0854133	0.113884	0.142356	0.0474518	0.0474518	0.0379615	0.180317	0.170827	0.0474518	0.0759229	0.142356	0.0664326	0.0854133	0.0664326	0.0664326	0.0569422	0.0189807	0.0854133	0.104394	0.0854133	0.104394
Thermoanaerobacterium	0	0	0	0	0	0	0	0	0	0	0	0	0	0	0	0	0	0	0	0	0	0	0	0	0	0	0	0	0	0	0	0	0	0	0	0	0	0	0	0	0	0	0	0	0	0	0	0	0
Thermobacillus	0.0284711	0.0189807	0.00949037	0.0569422	0.0715052	0.104394	0.0284711	0	0.0379615	0.0379615	0.0664326	0.0284711	0.0949037	0.00949037	0.0569422	0.142356	0.0759229	0.0854133	0.0474518	0.104394	0.0379615	0.0474518	0.0379615	0.0474518	0.142356	0.0284711	0.0379615	0.0854133	0.0379615	0.0759229	0.0474518	0	0.0569422	0.0284711	0.0474518	0.0569422	0.123375	0.151846	0.0569422	0.0759229	0.104394	0.113884	0.0854133	0.0949037	0.0759229	0.0949037	0.104394	0.132865	0.0379615
Thermobaculum	0	0	0	0	0	0	0	0	0	0	0	0	0	0	0	0	0	0	0	0	0	0	0	0	0	0	0	0	0	0	0	0	0	0	0	0	0	0	0	0	0	0	0	0	0	0	0	0	0
Thermobifida	0	0.00949037	0	0	0	0	0.00949037	0	0	0	0	0.00949037	0.00949037	0	0	0.00949037	0.00949037	0.00949037	0	0	0.00949037	0.00949037	0.0189807	0	0	0	0	0	0	0	0	0.00949037	0.00949037	0	0	0	0.0189807	0.0664326	0	0	0	0.0189807	0.00949037	0.00949037	0.0284711	0.00949037	0.00949037	0.00949037	0
Thermobispora	0	0	0	0	0	0	0	0	0	0	0.0189807	0	0	0	0.00949037	0.00949037	0.00949037	0	0	0	0	0.00949037	0	0	0	0	0	0	0	0	0	0.00949037	0	0	0	0.00949037	0	0	0	0	0.00949037	0	0	0	0.00949037	0	0	0	0
Thermocatellispora	0	0	0	0	0	0	0	0	0.0189807	0	0.0569422	0.0189807	0.0189807	0.0379615	0.0474518	0.0189807	0	0.0189807	0.00949037	0.00949037	0.0284711	0.00949037	0.00949037	0	0	0.0189807	0.0569422	0.0189807	0.00949037	0	0	0.0189807	0.0189807	0.0189807	0.00949037	0.0189807	0	0	0	0	0	0	0	0	0	0.0284711	0	0	0
Thermoclostridium	0	0	0	0	0	0	0	0	0	0	0	0	0	0	0	0	0.00949037	0	0	0	0	0	0	0.0189807	0	0	0	0.00949037	0	0.00949037	0	0	0	0	0	0	0	0	0	0	0	0	0.00949037	0.00949037	0	0	0	0	0
Thermoflavimicrobium	0	0	0	0.0189807	0	0.0379615	0.0189807	0	0.0664326	0	0.0474518	0.0284711	0.142356	0.113884	0.104394	0.123375	0.104394	0.0854133	0.0664326	0.0854133	0.00949037	0.0664326	0.104394	0.0569422	0.0664326	0.0379615	0.0854133	0.0664326	0.113884	0.0949037	0.0854133	0.0569422	0.0569422	0.00949037	0.0569422	0.104394	0.00949037	0.0189807	0.0284711	0.00949037	0.0189807	0	0.0569422	0.0189807	0.0189807	0	0	0.0189807	0.00949037
Thermomonas	0.132865	0.275221	0.113884	0.132865	0.107258	0.227769	0.26573	0.189807	0.0284711	0.161336	0.0854133	0.0854133	0.0569422	0.0474518	0.0569422	0.0189807	0.123375	0.0474518	0.0664326	0.0284711	0.0949037	0.0664326	0.0664326	0.0569422	0.0759229	0.0474518	0.00949037	0.0189807	0.0664326	0.0284711	0.0949037	0.0759229	0.0569422	0.0949037	0.0949037	0	0.0379615	0.0284711	0	0.00949037	0.00949037	0.0569422	0.00949037	0.0189807	0.00949037	0.00949037	0.00949037	0.00949037	0
Thermomonospora	0	0	0	0	0	0	0	0	0	0	0	0	0	0	0	0	0	0	0	0	0	0	0	0	0	0	0	0	0	0	0	0	0	0	0	0	0	0	0	0	0	0	0	0	0	0	0	0	0
Thermopolyspora	0	0	0	0.0379615	0.107258	0	0	0	0.0284711	0	0	0	0.00949037	0.00949037	0.00949037	0.00949037	0.0284711	0	0	0	0	0.00949037	0	0.0189807	0	0.00949037	0.0284711	0	0.0284711	0	0.00949037	0	0	0	0	0	0	0.00949037	0	0	0.00949037	0	0	0	0	0	0.00949037	0.0189807	0
Thermorudis	0	0	0	0	0	0	0	0	0	0	0	0	0	0	0	0	0	0	0	0	0	0	0	0	0	0	0	0	0	0	0	0	0	0	0	0	0	0	0	0	0	0	0	0	0	0.00949037	0	0	0
Thermosediminibacter	0	0	0	0	0	0	0	0	0	0	0	0	0	0	0	0	0	0	0	0	0	0	0	0	0	0	0	0	0	0	0	0	0	0	0	0.00949037	0	0	0	0	0	0	0	0	0	0	0	0	0
Thermosporothrix	0	0	0	0	0	0	0	0	0	0	0	0	0	0	0	0	0	0	0	0.00949037	0	0	0	0	0	0.00949037	0	0	0	0	0	0	0	0	0	0	0.0189807	0.0759229	0.00949037	0	0.00949037	0.0189807	0.00949037	0	0.00949037	0	0	0.0189807	0.00949037
Thermostaphylospora	0	0.00949037	0	0	0	0	0	0	0	0	0	0	0	0.00949037	0	0	0	0	0	0	0	0	0	0	0	0	0	0	0	0.0189807	0.0284711	0.00949037	0	0.00949037	0.0189807	0	0	0	0	0	0	0	0	0	0	0	0	0	0
Thermovenabulum	0	0	0	0	0	0	0	0	0	0	0	0	0	0	0	0	0	0	0	0	0	0	0	0	0	0	0	0	0	0	0	0	0	0	0	0	0	0	0	0	0	0	0	0	0	0	0	0	0
Thermus	0	0	0	0	0	0	0	0	0	0	0	0	0	0	0	0	0	0	0	0	0	0	0	0	0	0	0	0	0	0	0	0	0.0189807	0	0	0	0	0	0	0	0	0	0	0	0	0	0	0	0
Thioalkalispira-Sulfurivermis	0	0	0	0	0	0.00949037	0.00949037	0	0	0.00949037	0	0.00949037	0	0	0	0.0379615	0.0189807	0	0	0	0	0.0569422	0	0.00949037	0	0	0.0189807	0.00949037	0	0	0.00949037	0	0	0	0.00949037	0.0189807	0	0	0	0	0	0	0	0	0.00949037	0	0	0	0
Thiobacillus	0	0	0	0	0	0	0	0	0	0	0	0	0	0	0	0	0	0	0	0	0	0	0	0	0	0	0	0	0	0	0	0	0	0	0	0	0	0	0	0	0	0	0	0	0	0	0	0.00949037	0
Thiothrix	0	0	0	0	0	0	0	0	0	0	0	0	0	0	0	0	0	0	0	0	0	0	0	0	0	0	0	0	0	0	0	0	0	0	0	0	0	0	0.00949037	0	0	0	0	0	0.0189807	0	0	0	0
Tissierella	0	0	0	0	0.0357526	0	0	0	0.0189807	0.00949037	0.00949037	0	0	0.00949037	0.00949037	0.0189807	0	0.00949037	0	0	0	0	0	0	0	0	0	0	0	0	0.0189807	0.00949037	0	0	0.0284711	0	0.0379615	0.00949037	0	0	0.0379615	0.0189807	0.00949037	0	0.0189807	0.0474518	0.0189807	0.0189807	0.00949037
Tistlia	0	0	0	0	0	0	0	0.00949037	0	0	0	0	0	0	0	0	0	0	0	0	0	0	0	0	0	0	0	0	0	0	0	0	0	0	0	0	0	0	0.0379615	0	0	0	0	0	0	0	0	0	0
Tolypothrix	0	0	0	0	0	0	0	0	0	0	0	0	0	0	0	0	0	0.00949037	0	0	0	0	0	0	0	0	0	0	0	0	0	0	0	0	0	0	0	0	0	0	0	0	0	0	0	0	0	0	0.00949037
Treponema	0	0	0	0	0	0	0	0	0	0	0	0	0	0	0	0	0	0	0	0	0	0	0	0	0	0	0	0	0	0	0	0	0	0	0	0	0	0	0	0	0	0	0	0	0	0	0	0	0
Trichormus_HINDAK_2001-4	0	0	0	0	0	0	0	0	0	0	0	0	0	0	0	0	0	0	0	0	0	0	0	0	0	0	0	0	0	0	0	0	0	0	0	0	0	0	0	0	0	0	0	0	0	0	0	0	0
Truepera	0	0	0	0.00949037	0	0	0	0	0	0	0	0	0	0	0	0	0	0	0	0	0	0	0	0	0	0	0	0	0	0	0	0.00949037	0	0	0	0	0	0	0	0	0	0	0	0.0379615	0	0	0	0	0
Tuberibacillus	0	0	0	0	0	0	0	0	0	0	0	0	0	0	0	0	0	0	0	0	0	0	0	0	0	0	0	0.00949037	0	0	0	0	0	0	0	0	0	0	0	0	0	0	0	0	0	0	0	0	0
Tumebacillus	0	0	0	0.132865	0	0.0189807	0.00949037	0	0.00949037	0.0664326	0.0189807	0.0379615	0.0379615	0.0569422	0.0474518	0.0474518	0.0664326	0.0379615	0.0189807	0.0759229	0.0189807	0.0189807	0.00949037	0	0.0284711	0.0379615	0.0379615	0.0189807	0	0.0189807	0.0854133	0.0284711	0.00949037	0.0284711	0.0284711	0.0854133	0.151846	0.104394	0.161336	0.104394	0.123375	0.123375	0.104394	0.0569422	0.132865	0.0664326	0.113884	0.0759229	0.0664326
Tundrisphaera	0	0.00949037	0	0.00949037	0	0.0189807	0	0	0	0.00949037	0	0.00949037	0.0379615	0.0284711	0.0474518	0.0284711	0	0	0.0189807	0.00949037	0	0.00949037	0.0189807	0	0	0.0664326	0.0379615	0.0189807	0	0	0	0	0.0379615	0.0474518	0.00949037	0.0189807	0.00949037	0.0284711	0.0284711	0.0284711	0	0.0189807	0.0759229	0.0284711	0.00949037	0.0854133	0.0569422	0.00949037	0.0759229
Turicella	0	0	0	0	0	0	0	0	0	0	0.00949037	0	0	0	0	0	0	0	0	0	0	0	0	0	0	0	0	0	0	0	0	0	0	0	0	0.0379615	0	0	0	0	0	0	0	0	0	0	0	0	0
Turicibacter	0	0.00949037	0	0	0	0.0189807	0	0	0	0	0.0189807	0	0.00949037	0.00949037	0.00949037	0.00949037	0.0284711	0	0	0.00949037	0	0.00949037	0	0	0	0.0189807	0	0.0189807	0.0189807	0.0189807	0.0284711	0	0	0.00949037	0	0	0.0664326	0.0569422	0.0569422	0.0284711	0.0284711	0.0664326	0.00949037	0.0379615	0.0664326	0.0474518	0.0664326	0.0379615	0.0664326
Turneriella	0	0	0	0	0	0	0	0	0	0	0	0	0	0.0189807	0.00949037	0	0	0	0	0	0	0	0	0	0	0	0	0	0	0	0	0	0	0.00949037	0	0	0	0	0	0	0	0	0	0	0	0	0	0	0
Tychonema_CCAP_1459-11B	0.0379615	0.00949037	0.00949037	0.0379615	0	0.0759229	0.0284711	0.0379615	0	0.0284711	0.0949037	0.0569422	0.0379615	0.0284711	0.00949037	0	0	0.0189807	0.0569422	0.0474518	0	0.00949037	0	0.0379615	0.0379615	0.0854133	0.00949037	0.0284711	0.0189807	0	0.0759229	0	0.0189807	0	0.00949037	0	0	0	0	0.0189807	0	0	0.00949037	0.00949037	0	0.0189807	0	0	0
Tyzzerella	0	0	0	0	0	0	0	0	0	0	0	0	0	0	0	0	0.00949037	0	0	0	0	0	0	0	0	0	0	0	0	0	0	0	0.0189807	0	0	0	0	0.0189807	0	0	0.0189807	0	0	0	0	0	0	0	0
Uliginosibacterium	0	0	0	0	0	0	0	0.00949037	0	0	0	0	0	0	0	0	0	0	0	0	0	0	0	0	0	0	0	0	0	0	0	0	0	0	0	0	0	0	0	0	0	0	0	0	0	0	0	0	0
Umezawaea	0	0	0	0	0	0	0	0	0	0	0	0	0	0	0	0	0	0	0	0	0	0	0	0	0	0	0	0	0	0	0	0	0	0.00949037	0	0	0	0	0	0.00949037	0	0	0	0	0	0	0	0	0
Undibacterium	0	0	0	0	0	0	0	0	0	0	0	0	0	0	0	0	0	0	0	0	0	0	0	0	0	0	0	0	0	0	0	0	0	0	0	0	0	0	0	0	0	0	0	0	0	0	0	0	0
Ureibacillus	0	0	0	0	0.0357526	0	0	0	0	0	0	0	0.00949037	0	0	0.00949037	0.00949037	0	0	0.00949037	0	0	0	0.00949037	0	0.00949037	0	0.00949037	0.00949037	0	0	0	0	0	0	0	0	0	0	0	0	0	0	0	0	0	0	0	0
Vagococcus	0.199298	0.0569422	0.0664326	0.0474518	0.0715052	0.142356	0.208788	0.0949037	0.0379615	0.0379615	0.00949037	0	0.00949037	0	0	0.0189807	0.00949037	0.00949037	0.0189807	0.0284711	0	0	0	0.0189807	0.142356	0.0189807	0	0	0.0379615	0	0	0.0569422	0.00949037	0	0	0.00949037	0.00949037	0	0.00949037	0	0	0	0.00949037	0	0.00949037	0	0	0	0
Vampirovibrio	0	0	0	0	0	0	0	0	0	0	0	0	0	0	0.0284711	0	0	0	0	0	0	0	0	0	0	0	0.0189807	0	0	0	0	0	0	0	0	0	0.0284711	0.0379615	0	0	0.00949037	0.0189807	0	0	0.00949037	0.00949037	0	0.00949037	0.0189807
Variovorax	0	0	0	0	0	0.0284711	0	0	0	0	0	0	0	0	0	0	0	0	0	0	0	0	0.0189807	0.00949037	0	0.00949037	0.0189807	0	0	0	0	0.00949037	0	0	0	0	0	0	0	0	0	0	0	0.00949037	0	0	0	0.0189807	0
Veillonella	0	0	0	0	0	0	0	0	0	0	0	0	0	0	0	0	0	0	0	0	0	0	0	0	0	0	0	0	0	0	0	0	0	0	0	0	0	0	0	0	0	0	0	0	0	0	0	0	0
Verminephrobacter	0	0	0	0	0	0	0	0	0	0	0	0	0	0	0	0	0	0	0	0	0	0	0	0	0	0	0	0	0	0	0	0	0	0	0	0	0	0	0	0	0	0	0	0	0	0	0	0	0
Verrucomicrobium	0	0	0	0	0	0	0	0	0	0	0	0	0	0	0	0	0	0	0	0	0	0	0	0	0	0	0	0	0	0	0	0	0	0	0	0	0	0	0	0	0	0	0	0	0	0	0	0	0
Verrucosispora	0	0	0	0	0	0	0	0	0	0	0	0	0	0	0	0	0	0	0	0	0	0	0	0	0	0	0	0	0	0	0	0	0	0	0	0	0	0	0	0	0	0	0	0	0	0	0	0	0
Verticiella	0	0	0	0	0	0	0	0	0	0	0	0	0	0	0	0	0	0	0	0	0	0	0	0	0	0	0	0	0	0	0	0	0	0	0	0	0	0	0	0	0	0	0	0	0	0	0	0	0
Vibrio	0	0	0	0	0	0	0	0	0	0	0	0	0	0	0	0	0	0	0	0	0	0	0	0	0	0	0	0	0	0	0	0	0	0	0	0	0	0	0	0	0	0	0	0	0	0	0	0	0
Vicinamibacter	0	0.00949037	0	0	0	0.0284711	0	0	0.00949037	0	0.0189807	0	0	0.0284711	0	0	0	0	0	0	0.00949037	0.00949037	0	0	0	0	0	0	0	0.00949037	0	0	0.00949037	0	0.0189807	0	0.0189807	0	0.0284711	0.0569422	0	0.00949037	0	0	0.00949037	0.0379615	0.00949037	0.0189807	0.0474518
Virgibacillus	0	0	0	0	0.0357526	0	0	0	0	0	0	0	0.00949037	0	0	0	0	0	0	0	0	0	0	0	0	0	0	0	0	0	0	0	0	0	0.00949037	0	0	0.00949037	0	0	0	0	0	0	0.00949037	0	0	0	0
Virgisporangium	0.0854133	0.132865	0.0664326	0.113884	0.0357526	0.104394	0.0189807	0.0189807	0.0474518	0.0284711	0.0379615	0.0474518	0.0569422	0.0854133	0.0759229	0.0284711	0.0569422	0.0189807	0.0474518	0.00949037	0.0474518	0.0189807	0.132865	0.0284711	0.0379615	0.0664326	0.151846	0.00949037	0.0569422	0.0949037	0.0189807	0.161336	0.0949037	0.0474518	0.0474518	0.0474518	0.0474518	0.0284711	0.0284711	0.0284711	0.00949037	0.142356	0.0284711	0.0569422	0.0284711	0.0189807	0.0189807	0	0.0569422
Vitellibacter	0	0	0	0	0	0	0	0	0	0	0	0	0	0	0	0	0	0	0	0	0	0	0	0	0	0	0	0	0	0	0	0	0	0	0	0	0	0	0	0	0	0	0	0	0	0	0	0.00949037	0
Vogesella	0	0	0	0	0	0	0	0	0	0	0	0	0	0	0	0	0	0	0	0	0	0	0	0	0	0	0	0	0	0	0	0	0	0	0	0	0	0	0	0	0	0	0	0	0	0	0	0	0
Vulcanibacillus	0	0	0	0	0	0	0	0	0	0	0	0	0	0	0	0	0	0	0	0	0	0	0	0	0	0	0	0	0	0	0	0	0	0	0	0	0	0	0	0	0	0	0	0	0	0	0	0	0
Vulgatibacter	0	0	0.0189807	0	0	0	0	0	0.0189807	0.0379615	0.0189807	0.0284711	0.0379615	0.0759229	0.0189807	0.0569422	0.0189807	0.0664326	0.0379615	0.0759229	0.0379615	0	0.0284711	0.0189807	0.0284711	0.0189807	0.0189807	0.0759229	0.0189807	0.0284711	0.0189807	0.00949037	0.0569422	0.0949037	0.0284711	0.0569422	0.0949037	0.0284711	0.0664326	0.0474518	0.0759229	0.0284711	0.0474518	0.0854133	0.113884	0.113884	0.170827	0.113884	0.123375
Wangella	0	0	0	0	0	0	0	0	0	0	0	0	0	0	0	0	0	0	0	0	0	0	0	0	0	0	0	0	0	0	0	0	0	0.00949037	0.00949037	0	0	0	0	0	0	0	0	0	0	0	0	0	0
Williamsia	0	0	0	0	0	0	0	0	0	0.00949037	0.0189807	0.0189807	0	0	0	0	0	0	0	0	0.00949037	0	0	0	0	0	0	0	0	0	0	0	0	0	0	0.0189807	0	0	0	0	0	0	0	0	0	0	0	0	0
Woeseia	0	0.00949037	0	0	0	0	0	0.00949037	0	0	0	0	0	0	0	0	0.00949037	0	0	0	0	0	0	0	0	0	0	0	0	0	0	0	0	0	0	0	0	0	0	0	0	0	0	0	0	0	0	0	0
Wolbachia	0	0	0	0	0	0	0	0.00949037	0	0	0.0664326	0.0284711	0	0.00949037	0	0.00949037	0.51248	0	0	0	0	0	0	0	0	0.0379615	0	0	0	0	0	0.170827	0.0664326	0	0	0	0	0.0189807	0	0	0.0474518	0.0189807	0	0.00949037	0	0	0	0	0.0474518
Xylanibacillus	0	0	0	0	0	0	0	0	0	0	0	0	0	0	0	0.00949037	0.00949037	0	0	0	0	0	0	0	0	0	0	0	0	0	0	0	0	0	0	0	0	0	0	0	0	0	0	0	0	0	0	0	0
Yersinia	0	0	0.00949037	0	0	0.00949037	0	0	0	0	0	0	0	0	0	0	0	0	0	0	0	0	0	0	0	0	0	0	0.00949037	0	0	0	0	0	0	0	0	0	0	0	0	0	0	0	0	0	0	0	0
Zavarzinella	0	0	0	0	0	0	0	0	0	0	0	0	0	0	0	0	0	0	0	0	0	0	0	0	0	0	0	0	0	0	0	0	0	0	0	0	0	0	0	0	0	0	0	0	0	0	0	0	0
Zhihengliuella	0	0	0	0	0	0	0	0	0	0	0	0	0	0	0	0	0	0	0	0	0	0	0	0	0	0	0	0	0	0	0	0	0	0	0	0	0	0	0	0	0	0	0	0	0	0	0	0	0
unidentified	41.4349	36.8891	37.5249	44.1966	40.7222	39.5274	42.365	35.6933	44.1777	43.8929	48.249	46.7875	47.0817	46.8255	50.242	44.2061	42.2037	46.2845	48.1162	47.3	48.6097	48.8279	49.4258	48.2111	36.3101	48.0213	45.5727	47.1292	48.2111	50.9917	50.0427	48.0782	49.1981	53.6775	50.1851	44.7376	46.294	42.2037	39.4894	46.9773	47.1292	40.1822	48.8184	48.4768	42.1752	41.8146	42.0139	47.0153	44.6901
[truncated: 59 more columns]
